# Supplementary material for: Different modes of barrel opening suggest a complex pathway of ligand binding in human gastrotropin
Source: PLoS One. 2019 May 10;14(5):e0216142. doi: 10.1371/journal.pone.0216142 (PMC6510414; doi:10.1371/journal.pone.0216142)
Supplement: S1 File — (ZIP) [file pone.0216142.s008.zip]

Archive with 8 entries (8 files):
- apo_283.top
- apo_291.top
- apo_298.top
- apo_313.top
- holo_283.top
- holo_291.top
- holo_298.top
- holo_313.top
