# Supplementary material for: Different modes of barrel opening suggest a complex pathway of ligand binding in human gastrotropin
Source: PLoS One. 2019 May 10;14(5):e0216142. doi: 10.1371/journal.pone.0216142 (PMC6510414; doi:10.1371/journal.pone.0216142)
Supplement: S1 File — (ZIP) [file pone.0216142.s008.zip › holo_298.top]

; Temperature: 298 K
; State: holo
;
;	This is a standalone topology file
;
;	It was generated using program:
;	pdb2gmx_mumolf_amd - VERSION 4.5.5
;
;	Command line was:
;	pdb2gmx_mumolf_amd -f 2mm3_noligand.pdb -o 2mm3_noligand.gro -p 2mm3_noligand.top -ignh 
;
;	Force field was read from the standard Gromacs share directory.
;

; Include forcefield parameters
#include "oplsaa.ff/forcefield.itp"

[ moleculetype ]
; Name            nrexcl
Protein_chain_A     3

[ atoms ]
;   nr       type  resnr residue  atom   cgnr     charge       mass  typeB    chargeB      massB
; residue   1 ALA rtp ALA  q +1.0
     1   opls_287      1    ALA      N      1       -0.3    14.0067   ; qtot -0.3
     2   opls_290      1    ALA     H1      1       0.33      1.008   ; qtot 0.03
     3   opls_290      1    ALA     H2      1       0.33      1.008   ; qtot 0.36
     4   opls_290      1    ALA     H3      1       0.33      1.008   ; qtot 0.69
     5  opls_293B      1    ALA     CA      1       0.25     12.011   ; qtot 0.94
     6   opls_140      1    ALA     HA      1       0.06      1.008   ; qtot 1
     7   opls_135      1    ALA     CB      2      -0.18     12.011   ; qtot 0.82
     8   opls_140      1    ALA    HB1      2       0.06      1.008   ; qtot 0.88
     9   opls_140      1    ALA    HB2      2       0.06      1.008   ; qtot 0.94
    10   opls_140      1    ALA    HB3      2       0.06      1.008   ; qtot 1
    11   opls_235      1    ALA      C      3        0.5     12.011   ; qtot 1.5
    12   opls_236      1    ALA      O      3       -0.5    15.9994   ; qtot 1
; residue   2 PHE rtp PHE  q  0.0
    13   opls_238      2    PHE      N      4       -0.5    14.0067   ; qtot 0.5
    14   opls_241      2    PHE      H      4        0.3      1.008   ; qtot 0.8
    15  opls_224B      2    PHE     CA      4       0.14     12.011   ; qtot 0.94
    16   opls_140      2    PHE     HA      4       0.06      1.008   ; qtot 1
    17   opls_149      2    PHE     CB      5     -0.005     12.011   ; qtot 0.995
    18   opls_140      2    PHE    HB1      5       0.06      1.008   ; qtot 1.055
    19   opls_140      2    PHE    HB2      5       0.06      1.008   ; qtot 1.115
    20   opls_145      2    PHE     CG      5     -0.115     12.011   ; qtot 1
    21   opls_145      2    PHE    CD1      6     -0.115     12.011   ; qtot 0.885
    22   opls_146      2    PHE    HD1      6      0.115      1.008   ; qtot 1
    23   opls_145      2    PHE    CD2      7     -0.115     12.011   ; qtot 0.885
    24   opls_146      2    PHE    HD2      7      0.115      1.008   ; qtot 1
    25   opls_145      2    PHE    CE1      8     -0.115     12.011   ; qtot 0.885
    26   opls_146      2    PHE    HE1      8      0.115      1.008   ; qtot 1
    27   opls_145      2    PHE    CE2      9     -0.115     12.011   ; qtot 0.885
    28   opls_146      2    PHE    HE2      9      0.115      1.008   ; qtot 1
    29   opls_145      2    PHE     CZ     10     -0.115     12.011   ; qtot 0.885
    30   opls_146      2    PHE     HZ     10      0.115      1.008   ; qtot 1
    31   opls_235      2    PHE      C     11        0.5     12.011   ; qtot 1.5
    32   opls_236      2    PHE      O     11       -0.5    15.9994   ; qtot 1
; residue   3 THR rtp THR  q  0.0
    33   opls_238      3    THR      N     12       -0.5    14.0067   ; qtot 0.5
    34   opls_241      3    THR      H     12        0.3      1.008   ; qtot 0.8
    35  opls_224B      3    THR     CA     12       0.14     12.011   ; qtot 0.94
    36   opls_140      3    THR     HA     12       0.06      1.008   ; qtot 1
    37   opls_158      3    THR     CB     13      0.205     12.011   ; qtot 1.205
    38   opls_140      3    THR     HB     13       0.06      1.008   ; qtot 1.265
    39   opls_154      3    THR    OG1     13     -0.683    15.9994   ; qtot 0.582
    40   opls_155      3    THR    HG1     13      0.418      1.008   ; qtot 1
    41   opls_135      3    THR    CG2     14      -0.18     12.011   ; qtot 0.82
    42   opls_140      3    THR   HG21     14       0.06      1.008   ; qtot 0.88
    43   opls_140      3    THR   HG22     14       0.06      1.008   ; qtot 0.94
    44   opls_140      3    THR   HG23     14       0.06      1.008   ; qtot 1
    45   opls_235      3    THR      C     15        0.5     12.011   ; qtot 1.5
    46   opls_236      3    THR      O     15       -0.5    15.9994   ; qtot 1
; residue   4 GLY rtp GLY  q  0.0
    47   opls_238      4    GLY      N     16       -0.5    14.0067   ; qtot 0.5
    48   opls_241      4    GLY      H     16        0.3      1.008   ; qtot 0.8
    49  opls_223B      4    GLY     CA     16       0.08     12.011   ; qtot 0.88
    50   opls_140      4    GLY    HA1     16       0.06      1.008   ; qtot 0.94
    51   opls_140      4    GLY    HA2     16       0.06      1.008   ; qtot 1
    52   opls_235      4    GLY      C     17        0.5     12.011   ; qtot 1.5
    53   opls_236      4    GLY      O     17       -0.5    15.9994   ; qtot 1
; residue   5 LYS rtp LYSH q +1.0
    54   opls_238      5    LYS      N     18       -0.5    14.0067   ; qtot 0.5
    55   opls_241      5    LYS      H     18        0.3      1.008   ; qtot 0.8
    56  opls_224B      5    LYS     CA     18       0.14     12.011   ; qtot 0.94
    57   opls_140      5    LYS     HA     18       0.06      1.008   ; qtot 1
    58   opls_136      5    LYS     CB     19      -0.12     12.011   ; qtot 0.88
    59   opls_140      5    LYS    HB1     19       0.06      1.008   ; qtot 0.94
    60   opls_140      5    LYS    HB2     19       0.06      1.008   ; qtot 1
    61   opls_136      5    LYS     CG     20      -0.12     12.011   ; qtot 0.88
    62   opls_140      5    LYS    HG1     20       0.06      1.008   ; qtot 0.94
    63   opls_140      5    LYS    HG2     20       0.06      1.008   ; qtot 1
    64   opls_136      5    LYS     CD     21      -0.12     12.011   ; qtot 0.88
    65   opls_140      5    LYS    HD1     21       0.06      1.008   ; qtot 0.94
    66   opls_140      5    LYS    HD2     21       0.06      1.008   ; qtot 1
    67   opls_292      5    LYS     CE     22       0.19     12.011   ; qtot 1.19
    68   opls_140      5    LYS    HE1     22       0.06      1.008   ; qtot 1.25
    69   opls_140      5    LYS    HE2     22       0.06      1.008   ; qtot 1.31
    70   opls_287      5    LYS     NZ     23       -0.3    14.0067   ; qtot 1.01
    71   opls_290      5    LYS    HZ1     23       0.33      1.008   ; qtot 1.34
    72   opls_290      5    LYS    HZ2     23       0.33      1.008   ; qtot 1.67
    73   opls_290      5    LYS    HZ3     23       0.33      1.008   ; qtot 2
    74   opls_235      5    LYS      C     24        0.5     12.011   ; qtot 2.5
    75   opls_236      5    LYS      O     24       -0.5    15.9994   ; qtot 2
; residue   6 PHE rtp PHE  q  0.0
    76   opls_238      6    PHE      N     25       -0.5    14.0067   ; qtot 1.5
    77   opls_241      6    PHE      H     25        0.3      1.008   ; qtot 1.8
    78  opls_224B      6    PHE     CA     25       0.14     12.011   ; qtot 1.94
    79   opls_140      6    PHE     HA     25       0.06      1.008   ; qtot 2
    80   opls_149      6    PHE     CB     26     -0.005     12.011   ; qtot 1.995
    81   opls_140      6    PHE    HB1     26       0.06      1.008   ; qtot 2.055
    82   opls_140      6    PHE    HB2     26       0.06      1.008   ; qtot 2.115
    83   opls_145      6    PHE     CG     26     -0.115     12.011   ; qtot 2
    84   opls_145      6    PHE    CD1     27     -0.115     12.011   ; qtot 1.885
    85   opls_146      6    PHE    HD1     27      0.115      1.008   ; qtot 2
    86   opls_145      6    PHE    CD2     28     -0.115     12.011   ; qtot 1.885
    87   opls_146      6    PHE    HD2     28      0.115      1.008   ; qtot 2
    88   opls_145      6    PHE    CE1     29     -0.115     12.011   ; qtot 1.885
    89   opls_146      6    PHE    HE1     29      0.115      1.008   ; qtot 2
    90   opls_145      6    PHE    CE2     30     -0.115     12.011   ; qtot 1.885
    91   opls_146      6    PHE    HE2     30      0.115      1.008   ; qtot 2
    92   opls_145      6    PHE     CZ     31     -0.115     12.011   ; qtot 1.885
    93   opls_146      6    PHE     HZ     31      0.115      1.008   ; qtot 2
    94   opls_235      6    PHE      C     32        0.5     12.011   ; qtot 2.5
    95   opls_236      6    PHE      O     32       -0.5    15.9994   ; qtot 2
; residue   7 GLU rtp GLU  q -1.0
    96   opls_238      7    GLU      N     33       -0.5    14.0067   ; qtot 1.5
    97   opls_241      7    GLU      H     33        0.3      1.008   ; qtot 1.8
    98  opls_224B      7    GLU     CA     33       0.14     12.011   ; qtot 1.94
    99   opls_140      7    GLU     HA     33       0.06      1.008   ; qtot 2
   100   opls_136      7    GLU     CB     34      -0.12     12.011   ; qtot 1.88
   101   opls_140      7    GLU    HB1     34       0.06      1.008   ; qtot 1.94
   102   opls_140      7    GLU    HB2     34       0.06      1.008   ; qtot 2
   103   opls_274      7    GLU     CG     35      -0.22     12.011   ; qtot 1.78
   104   opls_140      7    GLU    HG1     35       0.06      1.008   ; qtot 1.84
   105   opls_140      7    GLU    HG2     35       0.06      1.008   ; qtot 1.9
   106   opls_271      7    GLU     CD     36        0.7     12.011   ; qtot 2.6
   107   opls_272      7    GLU    OE1     36       -0.8    15.9994   ; qtot 1.8
   108   opls_272      7    GLU    OE2     36       -0.8    15.9994   ; qtot 1
   109   opls_235      7    GLU      C     37        0.5     12.011   ; qtot 1.5
   110   opls_236      7    GLU      O     37       -0.5    15.9994   ; qtot 1
; residue   8 MET rtp MET  q  0.0
   111   opls_238      8    MET      N     38       -0.5    14.0067   ; qtot 0.5
   112   opls_241      8    MET      H     38        0.3      1.008   ; qtot 0.8
   113  opls_224B      8    MET     CA     38       0.14     12.011   ; qtot 0.94
   114   opls_140      8    MET     HA     38       0.06      1.008   ; qtot 1
   115   opls_136      8    MET     CB     39      -0.12     12.011   ; qtot 0.88
   116   opls_140      8    MET    HB1     39       0.06      1.008   ; qtot 0.94
   117   opls_140      8    MET    HB2     39       0.06      1.008   ; qtot 1
   118   opls_210      8    MET     CG     40      0.048     12.011   ; qtot 1.048
   119   opls_140      8    MET    HG1     40       0.06      1.008   ; qtot 1.108
   120   opls_140      8    MET    HG2     40       0.06      1.008   ; qtot 1.168
   121   opls_202      8    MET     SD     41     -0.335      32.06   ; qtot 0.833
   122   opls_209      8    MET     CE     42     -0.013     12.011   ; qtot 0.82
   123   opls_140      8    MET    HE1     42       0.06      1.008   ; qtot 0.88
   124   opls_140      8    MET    HE2     42       0.06      1.008   ; qtot 0.94
   125   opls_140      8    MET    HE3     42       0.06      1.008   ; qtot 1
   126   opls_235      8    MET      C     43        0.5     12.011   ; qtot 1.5
   127   opls_236      8    MET      O     43       -0.5    15.9994   ; qtot 1
; residue   9 GLU rtp GLU  q -1.0
   128   opls_238      9    GLU      N     44       -0.5    14.0067   ; qtot 0.5
   129   opls_241      9    GLU      H     44        0.3      1.008   ; qtot 0.8
   130  opls_224B      9    GLU     CA     44       0.14     12.011   ; qtot 0.94
   131   opls_140      9    GLU     HA     44       0.06      1.008   ; qtot 1
   132   opls_136      9    GLU     CB     45      -0.12     12.011   ; qtot 0.88
   133   opls_140      9    GLU    HB1     45       0.06      1.008   ; qtot 0.94
   134   opls_140      9    GLU    HB2     45       0.06      1.008   ; qtot 1
   135   opls_274      9    GLU     CG     46      -0.22     12.011   ; qtot 0.78
   136   opls_140      9    GLU    HG1     46       0.06      1.008   ; qtot 0.84
   137   opls_140      9    GLU    HG2     46       0.06      1.008   ; qtot 0.9
   138   opls_271      9    GLU     CD     47        0.7     12.011   ; qtot 1.6
   139   opls_272      9    GLU    OE1     47       -0.8    15.9994   ; qtot 0.8
   140   opls_272      9    GLU    OE2     47       -0.8    15.9994   ; qtot 0
   141   opls_235      9    GLU      C     48        0.5     12.011   ; qtot 0.5
   142   opls_236      9    GLU      O     48       -0.5    15.9994   ; qtot 0
; residue  10 SER rtp SER  q  0.0
   143   opls_238     10    SER      N     49       -0.5    14.0067   ; qtot -0.5
   144   opls_241     10    SER      H     49        0.3      1.008   ; qtot -0.2
   145  opls_224B     10    SER     CA     49       0.14     12.011   ; qtot -0.06
   146   opls_140     10    SER     HA     49       0.06      1.008   ; qtot 0
   147   opls_157     10    SER     CB     50      0.145     12.011   ; qtot 0.145
   148   opls_140     10    SER    HB1     50       0.06      1.008   ; qtot 0.205
   149   opls_140     10    SER    HB2     50       0.06      1.008   ; qtot 0.265
   150   opls_154     10    SER     OG     51     -0.683    15.9994   ; qtot -0.418
   151   opls_155     10    SER     HG     51      0.418      1.008   ; qtot 0
   152   opls_235     10    SER      C     52        0.5     12.011   ; qtot 0.5
   153   opls_236     10    SER      O     52       -0.5    15.9994   ; qtot 0
; residue  11 GLU rtp GLU  q -1.0
   154   opls_238     11    GLU      N     53       -0.5    14.0067   ; qtot -0.5
   155   opls_241     11    GLU      H     53        0.3      1.008   ; qtot -0.2
   156  opls_224B     11    GLU     CA     53       0.14     12.011   ; qtot -0.06
   157   opls_140     11    GLU     HA     53       0.06      1.008   ; qtot 0
   158   opls_136     11    GLU     CB     54      -0.12     12.011   ; qtot -0.12
   159   opls_140     11    GLU    HB1     54       0.06      1.008   ; qtot -0.06
   160   opls_140     11    GLU    HB2     54       0.06      1.008   ; qtot 0
   161   opls_274     11    GLU     CG     55      -0.22     12.011   ; qtot -0.22
   162   opls_140     11    GLU    HG1     55       0.06      1.008   ; qtot -0.16
   163   opls_140     11    GLU    HG2     55       0.06      1.008   ; qtot -0.1
   164   opls_271     11    GLU     CD     56        0.7     12.011   ; qtot 0.6
   165   opls_272     11    GLU    OE1     56       -0.8    15.9994   ; qtot -0.2
   166   opls_272     11    GLU    OE2     56       -0.8    15.9994   ; qtot -1
   167   opls_235     11    GLU      C     57        0.5     12.011   ; qtot -0.5
   168   opls_236     11    GLU      O     57       -0.5    15.9994   ; qtot -1
; residue  12 LYS rtp LYSH q +1.0
   169   opls_238     12    LYS      N     58       -0.5    14.0067   ; qtot -1.5
   170   opls_241     12    LYS      H     58        0.3      1.008   ; qtot -1.2
   171  opls_224B     12    LYS     CA     58       0.14     12.011   ; qtot -1.06
   172   opls_140     12    LYS     HA     58       0.06      1.008   ; qtot -1
   173   opls_136     12    LYS     CB     59      -0.12     12.011   ; qtot -1.12
   174   opls_140     12    LYS    HB1     59       0.06      1.008   ; qtot -1.06
   175   opls_140     12    LYS    HB2     59       0.06      1.008   ; qtot -1
   176   opls_136     12    LYS     CG     60      -0.12     12.011   ; qtot -1.12
   177   opls_140     12    LYS    HG1     60       0.06      1.008   ; qtot -1.06
   178   opls_140     12    LYS    HG2     60       0.06      1.008   ; qtot -1
   179   opls_136     12    LYS     CD     61      -0.12     12.011   ; qtot -1.12
   180   opls_140     12    LYS    HD1     61       0.06      1.008   ; qtot -1.06
   181   opls_140     12    LYS    HD2     61       0.06      1.008   ; qtot -1
   182   opls_292     12    LYS     CE     62       0.19     12.011   ; qtot -0.81
   183   opls_140     12    LYS    HE1     62       0.06      1.008   ; qtot -0.75
   184   opls_140     12    LYS    HE2     62       0.06      1.008   ; qtot -0.69
   185   opls_287     12    LYS     NZ     63       -0.3    14.0067   ; qtot -0.99
   186   opls_290     12    LYS    HZ1     63       0.33      1.008   ; qtot -0.66
   187   opls_290     12    LYS    HZ2     63       0.33      1.008   ; qtot -0.33
   188   opls_290     12    LYS    HZ3     63       0.33      1.008   ; qtot 0
   189   opls_235     12    LYS      C     64        0.5     12.011   ; qtot 0.5
   190   opls_236     12    LYS      O     64       -0.5    15.9994   ; qtot 0
; residue  13 ASN rtp ASN  q  0.0
   191   opls_238     13    ASN      N     65       -0.5    14.0067   ; qtot -0.5
   192   opls_241     13    ASN      H     65        0.3      1.008   ; qtot -0.2
   193  opls_224B     13    ASN     CA     66       0.14     12.011   ; qtot -0.06
   194   opls_140     13    ASN     HA     66       0.06      1.008   ; qtot 0
   195   opls_136     13    ASN     CB     67      -0.12     12.011   ; qtot -0.12
   196   opls_140     13    ASN    HB1     67       0.06      1.008   ; qtot -0.06
   197   opls_140     13    ASN    HB2     67       0.06      1.008   ; qtot 0
   198   opls_235     13    ASN     CG     68        0.5     12.011   ; qtot 0.5
   199   opls_236     13    ASN    OD1     68       -0.5    15.9994   ; qtot 0
   200   opls_237     13    ASN    ND2     69      -0.76    14.0067   ; qtot -0.76
   201   opls_240     13    ASN   HD21     69       0.38      1.008   ; qtot -0.38
   202   opls_240     13    ASN   HD22     69       0.38      1.008   ; qtot 0
   203   opls_235     13    ASN      C     70        0.5     12.011   ; qtot 0.5
   204   opls_236     13    ASN      O     70       -0.5    15.9994   ; qtot 0
; residue  14 TYR rtp TYR  q  0.0
   205   opls_238     14    TYR      N     71       -0.5    14.0067   ; qtot -0.5
   206   opls_241     14    TYR      H     71        0.3      1.008   ; qtot -0.2
   207  opls_224B     14    TYR     CA     71       0.14     12.011   ; qtot -0.06
   208   opls_140     14    TYR     HA     71       0.06      1.008   ; qtot 0
   209   opls_149     14    TYR     CB     72     -0.005     12.011   ; qtot -0.005
   210   opls_140     14    TYR    HB1     72       0.06      1.008   ; qtot 0.055
   211   opls_140     14    TYR    HB2     72       0.06      1.008   ; qtot 0.115
   212   opls_145     14    TYR     CG     72     -0.115     12.011   ; qtot 0
   213   opls_145     14    TYR    CD1     73     -0.115     12.011   ; qtot -0.115
   214   opls_146     14    TYR    HD1     73      0.115      1.008   ; qtot 0
   215   opls_145     14    TYR    CD2     74     -0.115     12.011   ; qtot -0.115
   216   opls_146     14    TYR    HD2     74      0.115      1.008   ; qtot 0
   217   opls_145     14    TYR    CE1     75     -0.115     12.011   ; qtot -0.115
   218   opls_146     14    TYR    HE1     75      0.115      1.008   ; qtot 0
   219   opls_145     14    TYR    CE2     76     -0.115     12.011   ; qtot -0.115
   220   opls_146     14    TYR    HE2     76      0.115      1.008   ; qtot 0
   221   opls_166     14    TYR     CZ     77       0.15     12.011   ; qtot 0.15
   222   opls_167     14    TYR     OH     77     -0.585    15.9994   ; qtot -0.435
   223   opls_168     14    TYR     HH     77      0.435      1.008   ; qtot 0
   224   opls_235     14    TYR      C     78        0.5     12.011   ; qtot 0.5
   225   opls_236     14    TYR      O     78       -0.5    15.9994   ; qtot 0
; residue  15 ASP rtp ASP  q -1.0
   226   opls_238     15    ASP      N     79       -0.5    14.0067   ; qtot -0.5
   227   opls_241     15    ASP      H     79        0.3      1.008   ; qtot -0.2
   228  opls_224B     15    ASP     CA     79       0.14     12.011   ; qtot -0.06
   229   opls_140     15    ASP     HA     79       0.06      1.008   ; qtot 0
   230   opls_274     15    ASP     CB     80      -0.22     12.011   ; qtot -0.22
   231   opls_140     15    ASP    HB1     80       0.06      1.008   ; qtot -0.16
   232   opls_140     15    ASP    HB2     80       0.06      1.008   ; qtot -0.1
   233   opls_271     15    ASP     CG     81        0.7     12.011   ; qtot 0.6
   234   opls_272     15    ASP    OD1     81       -0.8    15.9994   ; qtot -0.2
   235   opls_272     15    ASP    OD2     81       -0.8    15.9994   ; qtot -1
   236   opls_235     15    ASP      C     82        0.5     12.011   ; qtot -0.5
   237   opls_236     15    ASP      O     82       -0.5    15.9994   ; qtot -1
; residue  16 GLU rtp GLU  q -1.0
   238   opls_238     16    GLU      N     83       -0.5    14.0067   ; qtot -1.5
   239   opls_241     16    GLU      H     83        0.3      1.008   ; qtot -1.2
   240  opls_224B     16    GLU     CA     83       0.14     12.011   ; qtot -1.06
   241   opls_140     16    GLU     HA     83       0.06      1.008   ; qtot -1
   242   opls_136     16    GLU     CB     84      -0.12     12.011   ; qtot -1.12
   243   opls_140     16    GLU    HB1     84       0.06      1.008   ; qtot -1.06
   244   opls_140     16    GLU    HB2     84       0.06      1.008   ; qtot -1
   245   opls_274     16    GLU     CG     85      -0.22     12.011   ; qtot -1.22
   246   opls_140     16    GLU    HG1     85       0.06      1.008   ; qtot -1.16
   247   opls_140     16    GLU    HG2     85       0.06      1.008   ; qtot -1.1
   248   opls_271     16    GLU     CD     86        0.7     12.011   ; qtot -0.4
   249   opls_272     16    GLU    OE1     86       -0.8    15.9994   ; qtot -1.2
   250   opls_272     16    GLU    OE2     86       -0.8    15.9994   ; qtot -2
   251   opls_235     16    GLU      C     87        0.5     12.011   ; qtot -1.5
   252   opls_236     16    GLU      O     87       -0.5    15.9994   ; qtot -2
; residue  17 PHE rtp PHE  q  0.0
   253   opls_238     17    PHE      N     88       -0.5    14.0067   ; qtot -2.5
   254   opls_241     17    PHE      H     88        0.3      1.008   ; qtot -2.2
   255  opls_224B     17    PHE     CA     88       0.14     12.011   ; qtot -2.06
   256   opls_140     17    PHE     HA     88       0.06      1.008   ; qtot -2
   257   opls_149     17    PHE     CB     89     -0.005     12.011   ; qtot -2.005
   258   opls_140     17    PHE    HB1     89       0.06      1.008   ; qtot -1.945
   259   opls_140     17    PHE    HB2     89       0.06      1.008   ; qtot -1.885
   260   opls_145     17    PHE     CG     89     -0.115     12.011   ; qtot -2
   261   opls_145     17    PHE    CD1     90     -0.115     12.011   ; qtot -2.115
   262   opls_146     17    PHE    HD1     90      0.115      1.008   ; qtot -2
   263   opls_145     17    PHE    CD2     91     -0.115     12.011   ; qtot -2.115
   264   opls_146     17    PHE    HD2     91      0.115      1.008   ; qtot -2
   265   opls_145     17    PHE    CE1     92     -0.115     12.011   ; qtot -2.115
   266   opls_146     17    PHE    HE1     92      0.115      1.008   ; qtot -2
   267   opls_145     17    PHE    CE2     93     -0.115     12.011   ; qtot -2.115
   268   opls_146     17    PHE    HE2     93      0.115      1.008   ; qtot -2
   269   opls_145     17    PHE     CZ     94     -0.115     12.011   ; qtot -2.115
   270   opls_146     17    PHE     HZ     94      0.115      1.008   ; qtot -2
   271   opls_235     17    PHE      C     95        0.5     12.011   ; qtot -1.5
   272   opls_236     17    PHE      O     95       -0.5    15.9994   ; qtot -2
; residue  18 MET rtp MET  q  0.0
   273   opls_238     18    MET      N     96       -0.5    14.0067   ; qtot -2.5
   274   opls_241     18    MET      H     96        0.3      1.008   ; qtot -2.2
   275  opls_224B     18    MET     CA     96       0.14     12.011   ; qtot -2.06
   276   opls_140     18    MET     HA     96       0.06      1.008   ; qtot -2
   277   opls_136     18    MET     CB     97      -0.12     12.011   ; qtot -2.12
   278   opls_140     18    MET    HB1     97       0.06      1.008   ; qtot -2.06
   279   opls_140     18    MET    HB2     97       0.06      1.008   ; qtot -2
   280   opls_210     18    MET     CG     98      0.048     12.011   ; qtot -1.952
   281   opls_140     18    MET    HG1     98       0.06      1.008   ; qtot -1.892
   282   opls_140     18    MET    HG2     98       0.06      1.008   ; qtot -1.832
   283   opls_202     18    MET     SD     99     -0.335      32.06   ; qtot -2.167
   284   opls_209     18    MET     CE    100     -0.013     12.011   ; qtot -2.18
   285   opls_140     18    MET    HE1    100       0.06      1.008   ; qtot -2.12
   286   opls_140     18    MET    HE2    100       0.06      1.008   ; qtot -2.06
   287   opls_140     18    MET    HE3    100       0.06      1.008   ; qtot -2
   288   opls_235     18    MET      C    101        0.5     12.011   ; qtot -1.5
   289   opls_236     18    MET      O    101       -0.5    15.9994   ; qtot -2
; residue  19 LYS rtp LYSH q +1.0
   290   opls_238     19    LYS      N    102       -0.5    14.0067   ; qtot -2.5
   291   opls_241     19    LYS      H    102        0.3      1.008   ; qtot -2.2
   292  opls_224B     19    LYS     CA    102       0.14     12.011   ; qtot -2.06
   293   opls_140     19    LYS     HA    102       0.06      1.008   ; qtot -2
   294   opls_136     19    LYS     CB    103      -0.12     12.011   ; qtot -2.12
   295   opls_140     19    LYS    HB1    103       0.06      1.008   ; qtot -2.06
   296   opls_140     19    LYS    HB2    103       0.06      1.008   ; qtot -2
   297   opls_136     19    LYS     CG    104      -0.12     12.011   ; qtot -2.12
   298   opls_140     19    LYS    HG1    104       0.06      1.008   ; qtot -2.06
   299   opls_140     19    LYS    HG2    104       0.06      1.008   ; qtot -2
   300   opls_136     19    LYS     CD    105      -0.12     12.011   ; qtot -2.12
   301   opls_140     19    LYS    HD1    105       0.06      1.008   ; qtot -2.06
   302   opls_140     19    LYS    HD2    105       0.06      1.008   ; qtot -2
   303   opls_292     19    LYS     CE    106       0.19     12.011   ; qtot -1.81
   304   opls_140     19    LYS    HE1    106       0.06      1.008   ; qtot -1.75
   305   opls_140     19    LYS    HE2    106       0.06      1.008   ; qtot -1.69
   306   opls_287     19    LYS     NZ    107       -0.3    14.0067   ; qtot -1.99
   307   opls_290     19    LYS    HZ1    107       0.33      1.008   ; qtot -1.66
   308   opls_290     19    LYS    HZ2    107       0.33      1.008   ; qtot -1.33
   309   opls_290     19    LYS    HZ3    107       0.33      1.008   ; qtot -1
   310   opls_235     19    LYS      C    108        0.5     12.011   ; qtot -0.5
   311   opls_236     19    LYS      O    108       -0.5    15.9994   ; qtot -1
; residue  20 LEU rtp LEU  q  0.0
   312   opls_238     20    LEU      N    109       -0.5    14.0067   ; qtot -1.5
   313   opls_241     20    LEU      H    109        0.3      1.008   ; qtot -1.2
   314  opls_224B     20    LEU     CA    109       0.14     12.011   ; qtot -1.06
   315   opls_140     20    LEU     HA    109       0.06      1.008   ; qtot -1
   316   opls_136     20    LEU     CB    110      -0.12     12.011   ; qtot -1.12
   317   opls_140     20    LEU    HB1    110       0.06      1.008   ; qtot -1.06
   318   opls_140     20    LEU    HB2    110       0.06      1.008   ; qtot -1
   319   opls_137     20    LEU     CG    111      -0.06     12.011   ; qtot -1.06
   320   opls_140     20    LEU     HG    111       0.06      1.008   ; qtot -1
   321   opls_135     20    LEU    CD1    112      -0.18     12.011   ; qtot -1.18
   322   opls_140     20    LEU   HD11    112       0.06      1.008   ; qtot -1.12
   323   opls_140     20    LEU   HD12    112       0.06      1.008   ; qtot -1.06
   324   opls_140     20    LEU   HD13    112       0.06      1.008   ; qtot -1
   325   opls_135     20    LEU    CD2    113      -0.18     12.011   ; qtot -1.18
   326   opls_140     20    LEU   HD21    113       0.06      1.008   ; qtot -1.12
   327   opls_140     20    LEU   HD22    113       0.06      1.008   ; qtot -1.06
   328   opls_140     20    LEU   HD23    113       0.06      1.008   ; qtot -1
   329   opls_235     20    LEU      C    114        0.5     12.011   ; qtot -0.5
   330   opls_236     20    LEU      O    114       -0.5    15.9994   ; qtot -1
; residue  21 LEU rtp LEU  q  0.0
   331   opls_238     21    LEU      N    115       -0.5    14.0067   ; qtot -1.5
   332   opls_241     21    LEU      H    115        0.3      1.008   ; qtot -1.2
   333  opls_224B     21    LEU     CA    115       0.14     12.011   ; qtot -1.06
   334   opls_140     21    LEU     HA    115       0.06      1.008   ; qtot -1
   335   opls_136     21    LEU     CB    116      -0.12     12.011   ; qtot -1.12
   336   opls_140     21    LEU    HB1    116       0.06      1.008   ; qtot -1.06
   337   opls_140     21    LEU    HB2    116       0.06      1.008   ; qtot -1
   338   opls_137     21    LEU     CG    117      -0.06     12.011   ; qtot -1.06
   339   opls_140     21    LEU     HG    117       0.06      1.008   ; qtot -1
   340   opls_135     21    LEU    CD1    118      -0.18     12.011   ; qtot -1.18
   341   opls_140     21    LEU   HD11    118       0.06      1.008   ; qtot -1.12
   342   opls_140     21    LEU   HD12    118       0.06      1.008   ; qtot -1.06
   343   opls_140     21    LEU   HD13    118       0.06      1.008   ; qtot -1
   344   opls_135     21    LEU    CD2    119      -0.18     12.011   ; qtot -1.18
   345   opls_140     21    LEU   HD21    119       0.06      1.008   ; qtot -1.12
   346   opls_140     21    LEU   HD22    119       0.06      1.008   ; qtot -1.06
   347   opls_140     21    LEU   HD23    119       0.06      1.008   ; qtot -1
   348   opls_235     21    LEU      C    120        0.5     12.011   ; qtot -0.5
   349   opls_236     21    LEU      O    120       -0.5    15.9994   ; qtot -1
; residue  22 GLY rtp GLY  q  0.0
   350   opls_238     22    GLY      N    121       -0.5    14.0067   ; qtot -1.5
   351   opls_241     22    GLY      H    121        0.3      1.008   ; qtot -1.2
   352  opls_223B     22    GLY     CA    121       0.08     12.011   ; qtot -1.12
   353   opls_140     22    GLY    HA1    121       0.06      1.008   ; qtot -1.06
   354   opls_140     22    GLY    HA2    121       0.06      1.008   ; qtot -1
   355   opls_235     22    GLY      C    122        0.5     12.011   ; qtot -0.5
   356   opls_236     22    GLY      O    122       -0.5    15.9994   ; qtot -1
; residue  23 ILE rtp ILE  q  0.0
   357   opls_238     23    ILE      N    123       -0.5    14.0067   ; qtot -1.5
   358   opls_241     23    ILE      H    123        0.3      1.008   ; qtot -1.2
   359  opls_224B     23    ILE     CA    123       0.14     12.011   ; qtot -1.06
   360   opls_140     23    ILE     HA    123       0.06      1.008   ; qtot -1
   361   opls_137     23    ILE     CB    124      -0.06     12.011   ; qtot -1.06
   362   opls_140     23    ILE     HB    124       0.06      1.008   ; qtot -1
   363   opls_136     23    ILE    CG1    125      -0.12     12.011   ; qtot -1.12
   364   opls_140     23    ILE   HG11    125       0.06      1.008   ; qtot -1.06
   365   opls_140     23    ILE   HG12    125       0.06      1.008   ; qtot -1
   366   opls_135     23    ILE    CG2    126      -0.18     12.011   ; qtot -1.18
   367   opls_140     23    ILE   HG21    126       0.06      1.008   ; qtot -1.12
   368   opls_140     23    ILE   HG22    126       0.06      1.008   ; qtot -1.06
   369   opls_140     23    ILE   HG23    126       0.06      1.008   ; qtot -1
   370   opls_135     23    ILE     CD    127      -0.18     12.011   ; qtot -1.18
   371   opls_140     23    ILE    HD1    127       0.06      1.008   ; qtot -1.12
   372   opls_140     23    ILE    HD2    127       0.06      1.008   ; qtot -1.06
   373   opls_140     23    ILE    HD3    127       0.06      1.008   ; qtot -1
   374   opls_235     23    ILE      C    128        0.5     12.011   ; qtot -0.5
   375   opls_236     23    ILE      O    128       -0.5    15.9994   ; qtot -1
; residue  24 SER rtp SER  q  0.0
   376   opls_238     24    SER      N    129       -0.5    14.0067   ; qtot -1.5
   377   opls_241     24    SER      H    129        0.3      1.008   ; qtot -1.2
   378  opls_224B     24    SER     CA    129       0.14     12.011   ; qtot -1.06
   379   opls_140     24    SER     HA    129       0.06      1.008   ; qtot -1
   380   opls_157     24    SER     CB    130      0.145     12.011   ; qtot -0.855
   381   opls_140     24    SER    HB1    130       0.06      1.008   ; qtot -0.795
   382   opls_140     24    SER    HB2    130       0.06      1.008   ; qtot -0.735
   383   opls_154     24    SER     OG    131     -0.683    15.9994   ; qtot -1.418
   384   opls_155     24    SER     HG    131      0.418      1.008   ; qtot -1
   385   opls_235     24    SER      C    132        0.5     12.011   ; qtot -0.5
   386   opls_236     24    SER      O    132       -0.5    15.9994   ; qtot -1
; residue  25 SER rtp SER  q  0.0
   387   opls_238     25    SER      N    133       -0.5    14.0067   ; qtot -1.5
   388   opls_241     25    SER      H    133        0.3      1.008   ; qtot -1.2
   389  opls_224B     25    SER     CA    133       0.14     12.011   ; qtot -1.06
   390   opls_140     25    SER     HA    133       0.06      1.008   ; qtot -1
   391   opls_157     25    SER     CB    134      0.145     12.011   ; qtot -0.855
   392   opls_140     25    SER    HB1    134       0.06      1.008   ; qtot -0.795
   393   opls_140     25    SER    HB2    134       0.06      1.008   ; qtot -0.735
   394   opls_154     25    SER     OG    135     -0.683    15.9994   ; qtot -1.418
   395   opls_155     25    SER     HG    135      0.418      1.008   ; qtot -1
   396   opls_235     25    SER      C    136        0.5     12.011   ; qtot -0.5
   397   opls_236     25    SER      O    136       -0.5    15.9994   ; qtot -1
; residue  26 ASP rtp ASP  q -1.0
   398   opls_238     26    ASP      N    137       -0.5    14.0067   ; qtot -1.5
   399   opls_241     26    ASP      H    137        0.3      1.008   ; qtot -1.2
   400  opls_224B     26    ASP     CA    137       0.14     12.011   ; qtot -1.06
   401   opls_140     26    ASP     HA    137       0.06      1.008   ; qtot -1
   402   opls_274     26    ASP     CB    138      -0.22     12.011   ; qtot -1.22
   403   opls_140     26    ASP    HB1    138       0.06      1.008   ; qtot -1.16
   404   opls_140     26    ASP    HB2    138       0.06      1.008   ; qtot -1.1
   405   opls_271     26    ASP     CG    139        0.7     12.011   ; qtot -0.4
   406   opls_272     26    ASP    OD1    139       -0.8    15.9994   ; qtot -1.2
   407   opls_272     26    ASP    OD2    139       -0.8    15.9994   ; qtot -2
   408   opls_235     26    ASP      C    140        0.5     12.011   ; qtot -1.5
   409   opls_236     26    ASP      O    140       -0.5    15.9994   ; qtot -2
; residue  27 VAL rtp VAL  q  0.0
   410   opls_238     27    VAL      N    141       -0.5    14.0067   ; qtot -2.5
   411   opls_241     27    VAL      H    141        0.3      1.008   ; qtot -2.2
   412  opls_224B     27    VAL     CA    141       0.14     12.011   ; qtot -2.06
   413   opls_140     27    VAL     HA    141       0.06      1.008   ; qtot -2
   414   opls_137     27    VAL     CB    142      -0.06     12.011   ; qtot -2.06
   415   opls_140     27    VAL     HB    142       0.06      1.008   ; qtot -2
   416   opls_135     27    VAL    CG1    143      -0.18     12.011   ; qtot -2.18
   417   opls_140     27    VAL   HG11    143       0.06      1.008   ; qtot -2.12
   418   opls_140     27    VAL   HG12    143       0.06      1.008   ; qtot -2.06
   419   opls_140     27    VAL   HG13    143       0.06      1.008   ; qtot -2
   420   opls_135     27    VAL    CG2    144      -0.18     12.011   ; qtot -2.18
   421   opls_140     27    VAL   HG21    144       0.06      1.008   ; qtot -2.12
   422   opls_140     27    VAL   HG22    144       0.06      1.008   ; qtot -2.06
   423   opls_140     27    VAL   HG23    144       0.06      1.008   ; qtot -2
   424   opls_235     27    VAL      C    145        0.5     12.011   ; qtot -1.5
   425   opls_236     27    VAL      O    145       -0.5    15.9994   ; qtot -2
; residue  28 ILE rtp ILE  q  0.0
   426   opls_238     28    ILE      N    146       -0.5    14.0067   ; qtot -2.5
   427   opls_241     28    ILE      H    146        0.3      1.008   ; qtot -2.2
   428  opls_224B     28    ILE     CA    146       0.14     12.011   ; qtot -2.06
   429   opls_140     28    ILE     HA    146       0.06      1.008   ; qtot -2
   430   opls_137     28    ILE     CB    147      -0.06     12.011   ; qtot -2.06
   431   opls_140     28    ILE     HB    147       0.06      1.008   ; qtot -2
   432   opls_136     28    ILE    CG1    148      -0.12     12.011   ; qtot -2.12
   433   opls_140     28    ILE   HG11    148       0.06      1.008   ; qtot -2.06
   434   opls_140     28    ILE   HG12    148       0.06      1.008   ; qtot -2
   435   opls_135     28    ILE    CG2    149      -0.18     12.011   ; qtot -2.18
   436   opls_140     28    ILE   HG21    149       0.06      1.008   ; qtot -2.12
   437   opls_140     28    ILE   HG22    149       0.06      1.008   ; qtot -2.06
   438   opls_140     28    ILE   HG23    149       0.06      1.008   ; qtot -2
   439   opls_135     28    ILE     CD    150      -0.18     12.011   ; qtot -2.18
   440   opls_140     28    ILE    HD1    150       0.06      1.008   ; qtot -2.12
   441   opls_140     28    ILE    HD2    150       0.06      1.008   ; qtot -2.06
   442   opls_140     28    ILE    HD3    150       0.06      1.008   ; qtot -2
   443   opls_235     28    ILE      C    151        0.5     12.011   ; qtot -1.5
   444   opls_236     28    ILE      O    151       -0.5    15.9994   ; qtot -2
; residue  29 GLU rtp GLU  q -1.0
   445   opls_238     29    GLU      N    152       -0.5    14.0067   ; qtot -2.5
   446   opls_241     29    GLU      H    152        0.3      1.008   ; qtot -2.2
   447  opls_224B     29    GLU     CA    152       0.14     12.011   ; qtot -2.06
   448   opls_140     29    GLU     HA    152       0.06      1.008   ; qtot -2
   449   opls_136     29    GLU     CB    153      -0.12     12.011   ; qtot -2.12
   450   opls_140     29    GLU    HB1    153       0.06      1.008   ; qtot -2.06
   451   opls_140     29    GLU    HB2    153       0.06      1.008   ; qtot -2
   452   opls_274     29    GLU     CG    154      -0.22     12.011   ; qtot -2.22
   453   opls_140     29    GLU    HG1    154       0.06      1.008   ; qtot -2.16
   454   opls_140     29    GLU    HG2    154       0.06      1.008   ; qtot -2.1
   455   opls_271     29    GLU     CD    155        0.7     12.011   ; qtot -1.4
   456   opls_272     29    GLU    OE1    155       -0.8    15.9994   ; qtot -2.2
   457   opls_272     29    GLU    OE2    155       -0.8    15.9994   ; qtot -3
   458   opls_235     29    GLU      C    156        0.5     12.011   ; qtot -2.5
   459   opls_236     29    GLU      O    156       -0.5    15.9994   ; qtot -3
; residue  30 LYS rtp LYSH q +1.0
   460   opls_238     30    LYS      N    157       -0.5    14.0067   ; qtot -3.5
   461   opls_241     30    LYS      H    157        0.3      1.008   ; qtot -3.2
   462  opls_224B     30    LYS     CA    157       0.14     12.011   ; qtot -3.06
   463   opls_140     30    LYS     HA    157       0.06      1.008   ; qtot -3
   464   opls_136     30    LYS     CB    158      -0.12     12.011   ; qtot -3.12
   465   opls_140     30    LYS    HB1    158       0.06      1.008   ; qtot -3.06
   466   opls_140     30    LYS    HB2    158       0.06      1.008   ; qtot -3
   467   opls_136     30    LYS     CG    159      -0.12     12.011   ; qtot -3.12
   468   opls_140     30    LYS    HG1    159       0.06      1.008   ; qtot -3.06
   469   opls_140     30    LYS    HG2    159       0.06      1.008   ; qtot -3
   470   opls_136     30    LYS     CD    160      -0.12     12.011   ; qtot -3.12
   471   opls_140     30    LYS    HD1    160       0.06      1.008   ; qtot -3.06
   472   opls_140     30    LYS    HD2    160       0.06      1.008   ; qtot -3
   473   opls_292     30    LYS     CE    161       0.19     12.011   ; qtot -2.81
   474   opls_140     30    LYS    HE1    161       0.06      1.008   ; qtot -2.75
   475   opls_140     30    LYS    HE2    161       0.06      1.008   ; qtot -2.69
   476   opls_287     30    LYS     NZ    162       -0.3    14.0067   ; qtot -2.99
   477   opls_290     30    LYS    HZ1    162       0.33      1.008   ; qtot -2.66
   478   opls_290     30    LYS    HZ2    162       0.33      1.008   ; qtot -2.33
   479   opls_290     30    LYS    HZ3    162       0.33      1.008   ; qtot -2
   480   opls_235     30    LYS      C    163        0.5     12.011   ; qtot -1.5
   481   opls_236     30    LYS      O    163       -0.5    15.9994   ; qtot -2
; residue  31 ALA rtp ALA  q  0.0
   482   opls_238     31    ALA      N    164       -0.5    14.0067   ; qtot -2.5
   483   opls_241     31    ALA      H    164        0.3      1.008   ; qtot -2.2
   484  opls_224B     31    ALA     CA    164       0.14     12.011   ; qtot -2.06
   485   opls_140     31    ALA     HA    164       0.06      1.008   ; qtot -2
   486   opls_135     31    ALA     CB    165      -0.18     12.011   ; qtot -2.18
   487   opls_140     31    ALA    HB1    165       0.06      1.008   ; qtot -2.12
   488   opls_140     31    ALA    HB2    165       0.06      1.008   ; qtot -2.06
   489   opls_140     31    ALA    HB3    165       0.06      1.008   ; qtot -2
   490   opls_235     31    ALA      C    166        0.5     12.011   ; qtot -1.5
   491   opls_236     31    ALA      O    166       -0.5    15.9994   ; qtot -2
; residue  32 ARG rtp ARG  q +1.0
   492   opls_238     32    ARG      N    167       -0.5    14.0067   ; qtot -2.5
   493   opls_241     32    ARG      H    167        0.3      1.008   ; qtot -2.2
   494  opls_224B     32    ARG     CA    167       0.14     12.011   ; qtot -2.06
   495   opls_140     32    ARG     HA    167       0.06      1.008   ; qtot -2
   496   opls_136     32    ARG     CB    168      -0.12     12.011   ; qtot -2.12
   497   opls_140     32    ARG    HB1    168       0.06      1.008   ; qtot -2.06
   498   opls_140     32    ARG    HB2    168       0.06      1.008   ; qtot -2
   499   opls_308     32    ARG     CG    169      -0.05     12.011   ; qtot -2.05
   500   opls_140     32    ARG    HG1    169       0.06      1.008   ; qtot -1.99
   501   opls_140     32    ARG    HG2    169       0.06      1.008   ; qtot -1.93
   502   opls_307     32    ARG     CD    170       0.19     12.011   ; qtot -1.74
   503   opls_140     32    ARG    HD1    170       0.06      1.008   ; qtot -1.68
   504   opls_140     32    ARG    HD2    170       0.06      1.008   ; qtot -1.62
   505   opls_303     32    ARG     NE    171       -0.7    14.0067   ; qtot -2.32
   506   opls_304     32    ARG     HE    171       0.44      1.008   ; qtot -1.88
   507   opls_302     32    ARG     CZ    171       0.64     12.011   ; qtot -1.24
   508   opls_300     32    ARG    NH1    172       -0.8    14.0067   ; qtot -2.04
   509   opls_301     32    ARG   HH11    172       0.46      1.008   ; qtot -1.58
   510   opls_301     32    ARG   HH12    172       0.46      1.008   ; qtot -1.12
   511   opls_300     32    ARG    NH2    173       -0.8    14.0067   ; qtot -1.92
   512   opls_301     32    ARG   HH21    173       0.46      1.008   ; qtot -1.46
   513   opls_301     32    ARG   HH22    173       0.46      1.008   ; qtot -1
   514   opls_235     32    ARG      C    174        0.5     12.011   ; qtot -0.5
   515   opls_236     32    ARG      O    174       -0.5    15.9994   ; qtot -1
; residue  33 ASN rtp ASN  q  0.0
   516   opls_238     33    ASN      N    175       -0.5    14.0067   ; qtot -1.5
   517   opls_241     33    ASN      H    175        0.3      1.008   ; qtot -1.2
   518  opls_224B     33    ASN     CA    176       0.14     12.011   ; qtot -1.06
   519   opls_140     33    ASN     HA    176       0.06      1.008   ; qtot -1
   520   opls_136     33    ASN     CB    177      -0.12     12.011   ; qtot -1.12
   521   opls_140     33    ASN    HB1    177       0.06      1.008   ; qtot -1.06
   522   opls_140     33    ASN    HB2    177       0.06      1.008   ; qtot -1
   523   opls_235     33    ASN     CG    178        0.5     12.011   ; qtot -0.5
   524   opls_236     33    ASN    OD1    178       -0.5    15.9994   ; qtot -1
   525   opls_237     33    ASN    ND2    179      -0.76    14.0067   ; qtot -1.76
   526   opls_240     33    ASN   HD21    179       0.38      1.008   ; qtot -1.38
   527   opls_240     33    ASN   HD22    179       0.38      1.008   ; qtot -1
   528   opls_235     33    ASN      C    180        0.5     12.011   ; qtot -0.5
   529   opls_236     33    ASN      O    180       -0.5    15.9994   ; qtot -1
; residue  34 PHE rtp PHE  q  0.0
   530   opls_238     34    PHE      N    181       -0.5    14.0067   ; qtot -1.5
   531   opls_241     34    PHE      H    181        0.3      1.008   ; qtot -1.2
   532  opls_224B     34    PHE     CA    181       0.14     12.011   ; qtot -1.06
   533   opls_140     34    PHE     HA    181       0.06      1.008   ; qtot -1
   534   opls_149     34    PHE     CB    182     -0.005     12.011   ; qtot -1.005
   535   opls_140     34    PHE    HB1    182       0.06      1.008   ; qtot -0.945
   536   opls_140     34    PHE    HB2    182       0.06      1.008   ; qtot -0.885
   537   opls_145     34    PHE     CG    182     -0.115     12.011   ; qtot -1
   538   opls_145     34    PHE    CD1    183     -0.115     12.011   ; qtot -1.115
   539   opls_146     34    PHE    HD1    183      0.115      1.008   ; qtot -1
   540   opls_145     34    PHE    CD2    184     -0.115     12.011   ; qtot -1.115
   541   opls_146     34    PHE    HD2    184      0.115      1.008   ; qtot -1
   542   opls_145     34    PHE    CE1    185     -0.115     12.011   ; qtot -1.115
   543   opls_146     34    PHE    HE1    185      0.115      1.008   ; qtot -1
   544   opls_145     34    PHE    CE2    186     -0.115     12.011   ; qtot -1.115
   545   opls_146     34    PHE    HE2    186      0.115      1.008   ; qtot -1
   546   opls_145     34    PHE     CZ    187     -0.115     12.011   ; qtot -1.115
   547   opls_146     34    PHE     HZ    187      0.115      1.008   ; qtot -1
   548   opls_235     34    PHE      C    188        0.5     12.011   ; qtot -0.5
   549   opls_236     34    PHE      O    188       -0.5    15.9994   ; qtot -1
; residue  35 LYS rtp LYSH q +1.0
   550   opls_238     35    LYS      N    189       -0.5    14.0067   ; qtot -1.5
   551   opls_241     35    LYS      H    189        0.3      1.008   ; qtot -1.2
   552  opls_224B     35    LYS     CA    189       0.14     12.011   ; qtot -1.06
   553   opls_140     35    LYS     HA    189       0.06      1.008   ; qtot -1
   554   opls_136     35    LYS     CB    190      -0.12     12.011   ; qtot -1.12
   555   opls_140     35    LYS    HB1    190       0.06      1.008   ; qtot -1.06
   556   opls_140     35    LYS    HB2    190       0.06      1.008   ; qtot -1
   557   opls_136     35    LYS     CG    191      -0.12     12.011   ; qtot -1.12
   558   opls_140     35    LYS    HG1    191       0.06      1.008   ; qtot -1.06
   559   opls_140     35    LYS    HG2    191       0.06      1.008   ; qtot -1
   560   opls_136     35    LYS     CD    192      -0.12     12.011   ; qtot -1.12
   561   opls_140     35    LYS    HD1    192       0.06      1.008   ; qtot -1.06
   562   opls_140     35    LYS    HD2    192       0.06      1.008   ; qtot -1
   563   opls_292     35    LYS     CE    193       0.19     12.011   ; qtot -0.81
   564   opls_140     35    LYS    HE1    193       0.06      1.008   ; qtot -0.75
   565   opls_140     35    LYS    HE2    193       0.06      1.008   ; qtot -0.69
   566   opls_287     35    LYS     NZ    194       -0.3    14.0067   ; qtot -0.99
   567   opls_290     35    LYS    HZ1    194       0.33      1.008   ; qtot -0.66
   568   opls_290     35    LYS    HZ2    194       0.33      1.008   ; qtot -0.33
   569   opls_290     35    LYS    HZ3    194       0.33      1.008   ; qtot 0
   570   opls_235     35    LYS      C    195        0.5     12.011   ; qtot 0.5
   571   opls_236     35    LYS      O    195       -0.5    15.9994   ; qtot 0
; residue  36 ILE rtp ILE  q  0.0
   572   opls_238     36    ILE      N    196       -0.5    14.0067   ; qtot -0.5
   573   opls_241     36    ILE      H    196        0.3      1.008   ; qtot -0.2
   574  opls_224B     36    ILE     CA    196       0.14     12.011   ; qtot -0.06
   575   opls_140     36    ILE     HA    196       0.06      1.008   ; qtot 0
   576   opls_137     36    ILE     CB    197      -0.06     12.011   ; qtot -0.06
   577   opls_140     36    ILE     HB    197       0.06      1.008   ; qtot 0
   578   opls_136     36    ILE    CG1    198      -0.12     12.011   ; qtot -0.12
   579   opls_140     36    ILE   HG11    198       0.06      1.008   ; qtot -0.06
   580   opls_140     36    ILE   HG12    198       0.06      1.008   ; qtot 0
   581   opls_135     36    ILE    CG2    199      -0.18     12.011   ; qtot -0.18
   582   opls_140     36    ILE   HG21    199       0.06      1.008   ; qtot -0.12
   583   opls_140     36    ILE   HG22    199       0.06      1.008   ; qtot -0.06
   584   opls_140     36    ILE   HG23    199       0.06      1.008   ; qtot 0
   585   opls_135     36    ILE     CD    200      -0.18     12.011   ; qtot -0.18
   586   opls_140     36    ILE    HD1    200       0.06      1.008   ; qtot -0.12
   587   opls_140     36    ILE    HD2    200       0.06      1.008   ; qtot -0.06
   588   opls_140     36    ILE    HD3    200       0.06      1.008   ; qtot 0
   589   opls_235     36    ILE      C    201        0.5     12.011   ; qtot 0.5
   590   opls_236     36    ILE      O    201       -0.5    15.9994   ; qtot 0
; residue  37 VAL rtp VAL  q  0.0
   591   opls_238     37    VAL      N    202       -0.5    14.0067   ; qtot -0.5
   592   opls_241     37    VAL      H    202        0.3      1.008   ; qtot -0.2
   593  opls_224B     37    VAL     CA    202       0.14     12.011   ; qtot -0.06
   594   opls_140     37    VAL     HA    202       0.06      1.008   ; qtot 0
   595   opls_137     37    VAL     CB    203      -0.06     12.011   ; qtot -0.06
   596   opls_140     37    VAL     HB    203       0.06      1.008   ; qtot 0
   597   opls_135     37    VAL    CG1    204      -0.18     12.011   ; qtot -0.18
   598   opls_140     37    VAL   HG11    204       0.06      1.008   ; qtot -0.12
   599   opls_140     37    VAL   HG12    204       0.06      1.008   ; qtot -0.06
   600   opls_140     37    VAL   HG13    204       0.06      1.008   ; qtot 0
   601   opls_135     37    VAL    CG2    205      -0.18     12.011   ; qtot -0.18
   602   opls_140     37    VAL   HG21    205       0.06      1.008   ; qtot -0.12
   603   opls_140     37    VAL   HG22    205       0.06      1.008   ; qtot -0.06
   604   opls_140     37    VAL   HG23    205       0.06      1.008   ; qtot 0
   605   opls_235     37    VAL      C    206        0.5     12.011   ; qtot 0.5
   606   opls_236     37    VAL      O    206       -0.5    15.9994   ; qtot 0
; residue  38 THR rtp THR  q  0.0
   607   opls_238     38    THR      N    207       -0.5    14.0067   ; qtot -0.5
   608   opls_241     38    THR      H    207        0.3      1.008   ; qtot -0.2
   609  opls_224B     38    THR     CA    207       0.14     12.011   ; qtot -0.06
   610   opls_140     38    THR     HA    207       0.06      1.008   ; qtot 0
   611   opls_158     38    THR     CB    208      0.205     12.011   ; qtot 0.205
   612   opls_140     38    THR     HB    208       0.06      1.008   ; qtot 0.265
   613   opls_154     38    THR    OG1    208     -0.683    15.9994   ; qtot -0.418
   614   opls_155     38    THR    HG1    208      0.418      1.008   ; qtot 0
   615   opls_135     38    THR    CG2    209      -0.18     12.011   ; qtot -0.18
   616   opls_140     38    THR   HG21    209       0.06      1.008   ; qtot -0.12
   617   opls_140     38    THR   HG22    209       0.06      1.008   ; qtot -0.06
   618   opls_140     38    THR   HG23    209       0.06      1.008   ; qtot 0
   619   opls_235     38    THR      C    210        0.5     12.011   ; qtot 0.5
   620   opls_236     38    THR      O    210       -0.5    15.9994   ; qtot 0
; residue  39 GLU rtp GLU  q -1.0
   621   opls_238     39    GLU      N    211       -0.5    14.0067   ; qtot -0.5
   622   opls_241     39    GLU      H    211        0.3      1.008   ; qtot -0.2
   623  opls_224B     39    GLU     CA    211       0.14     12.011   ; qtot -0.06
   624   opls_140     39    GLU     HA    211       0.06      1.008   ; qtot 0
   625   opls_136     39    GLU     CB    212      -0.12     12.011   ; qtot -0.12
   626   opls_140     39    GLU    HB1    212       0.06      1.008   ; qtot -0.06
   627   opls_140     39    GLU    HB2    212       0.06      1.008   ; qtot 0
   628   opls_274     39    GLU     CG    213      -0.22     12.011   ; qtot -0.22
   629   opls_140     39    GLU    HG1    213       0.06      1.008   ; qtot -0.16
   630   opls_140     39    GLU    HG2    213       0.06      1.008   ; qtot -0.1
   631   opls_271     39    GLU     CD    214        0.7     12.011   ; qtot 0.6
   632   opls_272     39    GLU    OE1    214       -0.8    15.9994   ; qtot -0.2
   633   opls_272     39    GLU    OE2    214       -0.8    15.9994   ; qtot -1
   634   opls_235     39    GLU      C    215        0.5     12.011   ; qtot -0.5
   635   opls_236     39    GLU      O    215       -0.5    15.9994   ; qtot -1
; residue  40 VAL rtp VAL  q  0.0
   636   opls_238     40    VAL      N    216       -0.5    14.0067   ; qtot -1.5
   637   opls_241     40    VAL      H    216        0.3      1.008   ; qtot -1.2
   638  opls_224B     40    VAL     CA    216       0.14     12.011   ; qtot -1.06
   639   opls_140     40    VAL     HA    216       0.06      1.008   ; qtot -1
   640   opls_137     40    VAL     CB    217      -0.06     12.011   ; qtot -1.06
   641   opls_140     40    VAL     HB    217       0.06      1.008   ; qtot -1
   642   opls_135     40    VAL    CG1    218      -0.18     12.011   ; qtot -1.18
   643   opls_140     40    VAL   HG11    218       0.06      1.008   ; qtot -1.12
   644   opls_140     40    VAL   HG12    218       0.06      1.008   ; qtot -1.06
   645   opls_140     40    VAL   HG13    218       0.06      1.008   ; qtot -1
   646   opls_135     40    VAL    CG2    219      -0.18     12.011   ; qtot -1.18
   647   opls_140     40    VAL   HG21    219       0.06      1.008   ; qtot -1.12
   648   opls_140     40    VAL   HG22    219       0.06      1.008   ; qtot -1.06
   649   opls_140     40    VAL   HG23    219       0.06      1.008   ; qtot -1
   650   opls_235     40    VAL      C    220        0.5     12.011   ; qtot -0.5
   651   opls_236     40    VAL      O    220       -0.5    15.9994   ; qtot -1
; residue  41 GLN rtp GLN  q  0.0
   652   opls_238     41    GLN      N    221       -0.5    14.0067   ; qtot -1.5
   653   opls_241     41    GLN      H    221        0.3      1.008   ; qtot -1.2
   654  opls_224B     41    GLN     CA    222       0.14     12.011   ; qtot -1.06
   655   opls_140     41    GLN     HA    222       0.06      1.008   ; qtot -1
   656   opls_136     41    GLN     CB    223      -0.12     12.011   ; qtot -1.12
   657   opls_140     41    GLN    HB1    223       0.06      1.008   ; qtot -1.06
   658   opls_140     41    GLN    HB2    223       0.06      1.008   ; qtot -1
   659   opls_136     41    GLN     CG    224      -0.12     12.011   ; qtot -1.12
   660   opls_140     41    GLN    HG1    224       0.06      1.008   ; qtot -1.06
   661   opls_140     41    GLN    HG2    224       0.06      1.008   ; qtot -1
   662   opls_235     41    GLN     CD    225        0.5     12.011   ; qtot -0.5
   663   opls_236     41    GLN    OE1    225       -0.5    15.9994   ; qtot -1
   664   opls_237     41    GLN    NE2    226      -0.76    14.0067   ; qtot -1.76
   665   opls_240     41    GLN   HE21    226       0.38      1.008   ; qtot -1.38
   666   opls_240     41    GLN   HE22    226       0.38      1.008   ; qtot -1
   667   opls_235     41    GLN      C    227        0.5     12.011   ; qtot -0.5
   668   opls_236     41    GLN      O    227       -0.5    15.9994   ; qtot -1
; residue  42 GLN rtp GLN  q  0.0
   669   opls_238     42    GLN      N    228       -0.5    14.0067   ; qtot -1.5
   670   opls_241     42    GLN      H    228        0.3      1.008   ; qtot -1.2
   671  opls_224B     42    GLN     CA    229       0.14     12.011   ; qtot -1.06
   672   opls_140     42    GLN     HA    229       0.06      1.008   ; qtot -1
   673   opls_136     42    GLN     CB    230      -0.12     12.011   ; qtot -1.12
   674   opls_140     42    GLN    HB1    230       0.06      1.008   ; qtot -1.06
   675   opls_140     42    GLN    HB2    230       0.06      1.008   ; qtot -1
   676   opls_136     42    GLN     CG    231      -0.12     12.011   ; qtot -1.12
   677   opls_140     42    GLN    HG1    231       0.06      1.008   ; qtot -1.06
   678   opls_140     42    GLN    HG2    231       0.06      1.008   ; qtot -1
   679   opls_235     42    GLN     CD    232        0.5     12.011   ; qtot -0.5
   680   opls_236     42    GLN    OE1    232       -0.5    15.9994   ; qtot -1
   681   opls_237     42    GLN    NE2    233      -0.76    14.0067   ; qtot -1.76
   682   opls_240     42    GLN   HE21    233       0.38      1.008   ; qtot -1.38
   683   opls_240     42    GLN   HE22    233       0.38      1.008   ; qtot -1
   684   opls_235     42    GLN      C    234        0.5     12.011   ; qtot -0.5
   685   opls_236     42    GLN      O    234       -0.5    15.9994   ; qtot -1
; residue  43 ASP rtp ASP  q -1.0
   686   opls_238     43    ASP      N    235       -0.5    14.0067   ; qtot -1.5
   687   opls_241     43    ASP      H    235        0.3      1.008   ; qtot -1.2
   688  opls_224B     43    ASP     CA    235       0.14     12.011   ; qtot -1.06
   689   opls_140     43    ASP     HA    235       0.06      1.008   ; qtot -1
   690   opls_274     43    ASP     CB    236      -0.22     12.011   ; qtot -1.22
   691   opls_140     43    ASP    HB1    236       0.06      1.008   ; qtot -1.16
   692   opls_140     43    ASP    HB2    236       0.06      1.008   ; qtot -1.1
   693   opls_271     43    ASP     CG    237        0.7     12.011   ; qtot -0.4
   694   opls_272     43    ASP    OD1    237       -0.8    15.9994   ; qtot -1.2
   695   opls_272     43    ASP    OD2    237       -0.8    15.9994   ; qtot -2
   696   opls_235     43    ASP      C    238        0.5     12.011   ; qtot -1.5
   697   opls_236     43    ASP      O    238       -0.5    15.9994   ; qtot -2
; residue  44 GLY rtp GLY  q  0.0
   698   opls_238     44    GLY      N    239       -0.5    14.0067   ; qtot -2.5
   699   opls_241     44    GLY      H    239        0.3      1.008   ; qtot -2.2
   700  opls_223B     44    GLY     CA    239       0.08     12.011   ; qtot -2.12
   701   opls_140     44    GLY    HA1    239       0.06      1.008   ; qtot -2.06
   702   opls_140     44    GLY    HA2    239       0.06      1.008   ; qtot -2
   703   opls_235     44    GLY      C    240        0.5     12.011   ; qtot -1.5
   704   opls_236     44    GLY      O    240       -0.5    15.9994   ; qtot -2
; residue  45 GLN rtp GLN  q  0.0
   705   opls_238     45    GLN      N    241       -0.5    14.0067   ; qtot -2.5
   706   opls_241     45    GLN      H    241        0.3      1.008   ; qtot -2.2
   707  opls_224B     45    GLN     CA    242       0.14     12.011   ; qtot -2.06
   708   opls_140     45    GLN     HA    242       0.06      1.008   ; qtot -2
   709   opls_136     45    GLN     CB    243      -0.12     12.011   ; qtot -2.12
   710   opls_140     45    GLN    HB1    243       0.06      1.008   ; qtot -2.06
   711   opls_140     45    GLN    HB2    243       0.06      1.008   ; qtot -2
   712   opls_136     45    GLN     CG    244      -0.12     12.011   ; qtot -2.12
   713   opls_140     45    GLN    HG1    244       0.06      1.008   ; qtot -2.06
   714   opls_140     45    GLN    HG2    244       0.06      1.008   ; qtot -2
   715   opls_235     45    GLN     CD    245        0.5     12.011   ; qtot -1.5
   716   opls_236     45    GLN    OE1    245       -0.5    15.9994   ; qtot -2
   717   opls_237     45    GLN    NE2    246      -0.76    14.0067   ; qtot -2.76
   718   opls_240     45    GLN   HE21    246       0.38      1.008   ; qtot -2.38
   719   opls_240     45    GLN   HE22    246       0.38      1.008   ; qtot -2
   720   opls_235     45    GLN      C    247        0.5     12.011   ; qtot -1.5
   721   opls_236     45    GLN      O    247       -0.5    15.9994   ; qtot -2
; residue  46 ASP rtp ASP  q -1.0
   722   opls_238     46    ASP      N    248       -0.5    14.0067   ; qtot -2.5
   723   opls_241     46    ASP      H    248        0.3      1.008   ; qtot -2.2
   724  opls_224B     46    ASP     CA    248       0.14     12.011   ; qtot -2.06
   725   opls_140     46    ASP     HA    248       0.06      1.008   ; qtot -2
   726   opls_274     46    ASP     CB    249      -0.22     12.011   ; qtot -2.22
   727   opls_140     46    ASP    HB1    249       0.06      1.008   ; qtot -2.16
   728   opls_140     46    ASP    HB2    249       0.06      1.008   ; qtot -2.1
   729   opls_271     46    ASP     CG    250        0.7     12.011   ; qtot -1.4
   730   opls_272     46    ASP    OD1    250       -0.8    15.9994   ; qtot -2.2
   731   opls_272     46    ASP    OD2    250       -0.8    15.9994   ; qtot -3
   732   opls_235     46    ASP      C    251        0.5     12.011   ; qtot -2.5
   733   opls_236     46    ASP      O    251       -0.5    15.9994   ; qtot -3
; residue  47 PHE rtp PHE  q  0.0
   734   opls_238     47    PHE      N    252       -0.5    14.0067   ; qtot -3.5
   735   opls_241     47    PHE      H    252        0.3      1.008   ; qtot -3.2
   736  opls_224B     47    PHE     CA    252       0.14     12.011   ; qtot -3.06
   737   opls_140     47    PHE     HA    252       0.06      1.008   ; qtot -3
   738   opls_149     47    PHE     CB    253     -0.005     12.011   ; qtot -3.005
   739   opls_140     47    PHE    HB1    253       0.06      1.008   ; qtot -2.945
   740   opls_140     47    PHE    HB2    253       0.06      1.008   ; qtot -2.885
   741   opls_145     47    PHE     CG    253     -0.115     12.011   ; qtot -3
   742   opls_145     47    PHE    CD1    254     -0.115     12.011   ; qtot -3.115
   743   opls_146     47    PHE    HD1    254      0.115      1.008   ; qtot -3
   744   opls_145     47    PHE    CD2    255     -0.115     12.011   ; qtot -3.115
   745   opls_146     47    PHE    HD2    255      0.115      1.008   ; qtot -3
   746   opls_145     47    PHE    CE1    256     -0.115     12.011   ; qtot -3.115
   747   opls_146     47    PHE    HE1    256      0.115      1.008   ; qtot -3
   748   opls_145     47    PHE    CE2    257     -0.115     12.011   ; qtot -3.115
   749   opls_146     47    PHE    HE2    257      0.115      1.008   ; qtot -3
   750   opls_145     47    PHE     CZ    258     -0.115     12.011   ; qtot -3.115
   751   opls_146     47    PHE     HZ    258      0.115      1.008   ; qtot -3
   752   opls_235     47    PHE      C    259        0.5     12.011   ; qtot -2.5
   753   opls_236     47    PHE      O    259       -0.5    15.9994   ; qtot -3
; residue  48 THR rtp THR  q  0.0
   754   opls_238     48    THR      N    260       -0.5    14.0067   ; qtot -3.5
   755   opls_241     48    THR      H    260        0.3      1.008   ; qtot -3.2
   756  opls_224B     48    THR     CA    260       0.14     12.011   ; qtot -3.06
   757   opls_140     48    THR     HA    260       0.06      1.008   ; qtot -3
   758   opls_158     48    THR     CB    261      0.205     12.011   ; qtot -2.795
   759   opls_140     48    THR     HB    261       0.06      1.008   ; qtot -2.735
   760   opls_154     48    THR    OG1    261     -0.683    15.9994   ; qtot -3.418
   761   opls_155     48    THR    HG1    261      0.418      1.008   ; qtot -3
   762   opls_135     48    THR    CG2    262      -0.18     12.011   ; qtot -3.18
   763   opls_140     48    THR   HG21    262       0.06      1.008   ; qtot -3.12
   764   opls_140     48    THR   HG22    262       0.06      1.008   ; qtot -3.06
   765   opls_140     48    THR   HG23    262       0.06      1.008   ; qtot -3
   766   opls_235     48    THR      C    263        0.5     12.011   ; qtot -2.5
   767   opls_236     48    THR      O    263       -0.5    15.9994   ; qtot -3
; residue  49 TRP rtp TRP  q  0.0
   768   opls_238     49    TRP      N    264       -0.5    14.0067   ; qtot -3.5
   769   opls_241     49    TRP      H    264        0.3      1.008   ; qtot -3.2
   770  opls_224B     49    TRP     CA    264       0.14     12.011   ; qtot -3.06
   771   opls_140     49    TRP     HA    264       0.06      1.008   ; qtot -3
   772   opls_136     49    TRP     CB    265      -0.12     12.011   ; qtot -3.12
   773   opls_140     49    TRP    HB1    265       0.06      1.008   ; qtot -3.06
   774   opls_140     49    TRP    HB2    265       0.06      1.008   ; qtot -3
   775   opls_500     49    TRP     CG    266      0.075     12.011   ; qtot -2.925
   776   opls_514     49    TRP    CD1    267     -0.115     12.011   ; qtot -3.04
   777   opls_146     49    TRP    HD1    267      0.115      1.008   ; qtot -2.925
   778   opls_501     49    TRP    CD2    268     -0.055     12.011   ; qtot -2.98
   779   opls_503     49    TRP    NE1    269      -0.57    14.0067   ; qtot -3.55
   780   opls_504     49    TRP    HE1    269       0.42      1.008   ; qtot -3.13
   781   opls_502     49    TRP    CE2    269       0.13     12.011   ; qtot -3
   782   opls_145     49    TRP    CE3    270     -0.115     12.011   ; qtot -3.115
   783   opls_146     49    TRP    HE3    270      0.115      1.008   ; qtot -3
   784   opls_145     49    TRP    CZ2    271     -0.115     12.011   ; qtot -3.115
   785   opls_146     49    TRP    HZ2    271      0.115      1.008   ; qtot -3
   786   opls_145     49    TRP    CZ3    272     -0.115     12.011   ; qtot -3.115
   787   opls_146     49    TRP    HZ3    272      0.115      1.008   ; qtot -3
   788   opls_145     49    TRP    CH2    273     -0.115     12.011   ; qtot -3.115
   789   opls_146     49    TRP    HH2    273      0.115      1.008   ; qtot -3
   790   opls_235     49    TRP      C    274        0.5     12.011   ; qtot -2.5
   791   opls_236     49    TRP      O    274       -0.5    15.9994   ; qtot -3
; residue  50 SER rtp SER  q  0.0
   792   opls_238     50    SER      N    275       -0.5    14.0067   ; qtot -3.5
   793   opls_241     50    SER      H    275        0.3      1.008   ; qtot -3.2
   794  opls_224B     50    SER     CA    275       0.14     12.011   ; qtot -3.06
   795   opls_140     50    SER     HA    275       0.06      1.008   ; qtot -3
   796   opls_157     50    SER     CB    276      0.145     12.011   ; qtot -2.855
   797   opls_140     50    SER    HB1    276       0.06      1.008   ; qtot -2.795
   798   opls_140     50    SER    HB2    276       0.06      1.008   ; qtot -2.735
   799   opls_154     50    SER     OG    277     -0.683    15.9994   ; qtot -3.418
   800   opls_155     50    SER     HG    277      0.418      1.008   ; qtot -3
   801   opls_235     50    SER      C    278        0.5     12.011   ; qtot -2.5
   802   opls_236     50    SER      O    278       -0.5    15.9994   ; qtot -3
; residue  51 GLN rtp GLN  q  0.0
   803   opls_238     51    GLN      N    279       -0.5    14.0067   ; qtot -3.5
   804   opls_241     51    GLN      H    279        0.3      1.008   ; qtot -3.2
   805  opls_224B     51    GLN     CA    280       0.14     12.011   ; qtot -3.06
   806   opls_140     51    GLN     HA    280       0.06      1.008   ; qtot -3
   807   opls_136     51    GLN     CB    281      -0.12     12.011   ; qtot -3.12
   808   opls_140     51    GLN    HB1    281       0.06      1.008   ; qtot -3.06
   809   opls_140     51    GLN    HB2    281       0.06      1.008   ; qtot -3
   810   opls_136     51    GLN     CG    282      -0.12     12.011   ; qtot -3.12
   811   opls_140     51    GLN    HG1    282       0.06      1.008   ; qtot -3.06
   812   opls_140     51    GLN    HG2    282       0.06      1.008   ; qtot -3
   813   opls_235     51    GLN     CD    283        0.5     12.011   ; qtot -2.5
   814   opls_236     51    GLN    OE1    283       -0.5    15.9994   ; qtot -3
   815   opls_237     51    GLN    NE2    284      -0.76    14.0067   ; qtot -3.76
   816   opls_240     51    GLN   HE21    284       0.38      1.008   ; qtot -3.38
   817   opls_240     51    GLN   HE22    284       0.38      1.008   ; qtot -3
   818   opls_235     51    GLN      C    285        0.5     12.011   ; qtot -2.5
   819   opls_236     51    GLN      O    285       -0.5    15.9994   ; qtot -3
; residue  52 HIS rtp HISD q  0.0
   820   opls_238     52    HIS      N    286       -0.5    14.0067   ; qtot -3.5
   821   opls_241     52    HIS      H    286        0.3      1.008   ; qtot -3.2
   822  opls_224B     52    HIS     CA    286       0.14     12.011   ; qtot -3.06
   823   opls_140     52    HIS     HA    286       0.06      1.008   ; qtot -3
   824   opls_505     52    HIS     CB    287     -0.297     12.011   ; qtot -3.297
   825   opls_140     52    HIS    HB1    287       0.06      1.008   ; qtot -3.237
   826   opls_140     52    HIS    HB2    287       0.06      1.008   ; qtot -3.177
   827   opls_508     52    HIS     CG    288     -0.261     12.011   ; qtot -3.438
   828   opls_503     52    HIS    ND1    289     -0.291    14.0067   ; qtot -3.729
   829   opls_504     52    HIS    HD1    289      0.326      1.008   ; qtot -3.403
   830   opls_507     52    HIS    CD2    290      0.504     12.011   ; qtot -2.899
   831   opls_146     52    HIS    HD2    290      0.183      1.008   ; qtot -2.716
   832   opls_506     52    HIS    CE1    291      0.182     12.011   ; qtot -2.534
   833   opls_146     52    HIS    HE1    291      0.098      1.008   ; qtot -2.436
   834   opls_511     52    HIS    NE2    292     -0.564    14.0067   ; qtot -3
   835   opls_235     52    HIS      C    293        0.5     12.011   ; qtot -2.5
   836   opls_236     52    HIS      O    293       -0.5    15.9994   ; qtot -3
; residue  53 TYR rtp TYR  q  0.0
   837   opls_238     53    TYR      N    294       -0.5    14.0067   ; qtot -3.5
   838   opls_241     53    TYR      H    294        0.3      1.008   ; qtot -3.2
   839  opls_224B     53    TYR     CA    294       0.14     12.011   ; qtot -3.06
   840   opls_140     53    TYR     HA    294       0.06      1.008   ; qtot -3
   841   opls_149     53    TYR     CB    295     -0.005     12.011   ; qtot -3.005
   842   opls_140     53    TYR    HB1    295       0.06      1.008   ; qtot -2.945
   843   opls_140     53    TYR    HB2    295       0.06      1.008   ; qtot -2.885
   844   opls_145     53    TYR     CG    295     -0.115     12.011   ; qtot -3
   845   opls_145     53    TYR    CD1    296     -0.115     12.011   ; qtot -3.115
   846   opls_146     53    TYR    HD1    296      0.115      1.008   ; qtot -3
   847   opls_145     53    TYR    CD2    297     -0.115     12.011   ; qtot -3.115
   848   opls_146     53    TYR    HD2    297      0.115      1.008   ; qtot -3
   849   opls_145     53    TYR    CE1    298     -0.115     12.011   ; qtot -3.115
   850   opls_146     53    TYR    HE1    298      0.115      1.008   ; qtot -3
   851   opls_145     53    TYR    CE2    299     -0.115     12.011   ; qtot -3.115
   852   opls_146     53    TYR    HE2    299      0.115      1.008   ; qtot -3
   853   opls_166     53    TYR     CZ    300       0.15     12.011   ; qtot -2.85
   854   opls_167     53    TYR     OH    300     -0.585    15.9994   ; qtot -3.435
   855   opls_168     53    TYR     HH    300      0.435      1.008   ; qtot -3
   856   opls_235     53    TYR      C    301        0.5     12.011   ; qtot -2.5
   857   opls_236     53    TYR      O    301       -0.5    15.9994   ; qtot -3
; residue  54 SER rtp SER  q  0.0
   858   opls_238     54    SER      N    302       -0.5    14.0067   ; qtot -3.5
   859   opls_241     54    SER      H    302        0.3      1.008   ; qtot -3.2
   860  opls_224B     54    SER     CA    302       0.14     12.011   ; qtot -3.06
   861   opls_140     54    SER     HA    302       0.06      1.008   ; qtot -3
   862   opls_157     54    SER     CB    303      0.145     12.011   ; qtot -2.855
   863   opls_140     54    SER    HB1    303       0.06      1.008   ; qtot -2.795
   864   opls_140     54    SER    HB2    303       0.06      1.008   ; qtot -2.735
   865   opls_154     54    SER     OG    304     -0.683    15.9994   ; qtot -3.418
   866   opls_155     54    SER     HG    304      0.418      1.008   ; qtot -3
   867   opls_235     54    SER      C    305        0.5     12.011   ; qtot -2.5
   868   opls_236     54    SER      O    305       -0.5    15.9994   ; qtot -3
; residue  55 GLY rtp GLY  q  0.0
   869   opls_238     55    GLY      N    306       -0.5    14.0067   ; qtot -3.5
   870   opls_241     55    GLY      H    306        0.3      1.008   ; qtot -3.2
   871  opls_223B     55    GLY     CA    306       0.08     12.011   ; qtot -3.12
   872   opls_140     55    GLY    HA1    306       0.06      1.008   ; qtot -3.06
   873   opls_140     55    GLY    HA2    306       0.06      1.008   ; qtot -3
   874   opls_235     55    GLY      C    307        0.5     12.011   ; qtot -2.5
   875   opls_236     55    GLY      O    307       -0.5    15.9994   ; qtot -3
; residue  56 GLY rtp GLY  q  0.0
   876   opls_238     56    GLY      N    308       -0.5    14.0067   ; qtot -3.5
   877   opls_241     56    GLY      H    308        0.3      1.008   ; qtot -3.2
   878  opls_223B     56    GLY     CA    308       0.08     12.011   ; qtot -3.12
   879   opls_140     56    GLY    HA1    308       0.06      1.008   ; qtot -3.06
   880   opls_140     56    GLY    HA2    308       0.06      1.008   ; qtot -3
   881   opls_235     56    GLY      C    309        0.5     12.011   ; qtot -2.5
   882   opls_236     56    GLY      O    309       -0.5    15.9994   ; qtot -3
; residue  57 HIS rtp HISE q  0.0
   883   opls_238     57    HIS      N    310       -0.5    14.0067   ; qtot -3.5
   884   opls_241     57    HIS      H    310        0.3      1.008   ; qtot -3.2
   885  opls_224B     57    HIS     CA    310       0.14     12.011   ; qtot -3.06
   886   opls_140     57    HIS     HA    310       0.06      1.008   ; qtot -3
   887   opls_505     57    HIS     CB    311     -0.297     12.011   ; qtot -3.297
   888   opls_140     57    HIS    HB1    311       0.06      1.008   ; qtot -3.237
   889   opls_140     57    HIS    HB2    311       0.06      1.008   ; qtot -3.177
   890   opls_507     57    HIS     CG    312      0.504     12.011   ; qtot -2.673
   891   opls_511     57    HIS    ND1    312     -0.564    14.0067   ; qtot -3.237
   892   opls_508     57    HIS    CD2    313     -0.261     12.011   ; qtot -3.498
   893   opls_146     57    HIS    HD2    313      0.183      1.008   ; qtot -3.315
   894   opls_506     57    HIS    CE1    314      0.182     12.011   ; qtot -3.133
   895   opls_146     57    HIS    HE1    314      0.098      1.008   ; qtot -3.035
   896   opls_503     57    HIS    NE2    315     -0.291    14.0067   ; qtot -3.326
   897   opls_504     57    HIS    HE2    315      0.326      1.008   ; qtot -3
   898   opls_235     57    HIS      C    316        0.5     12.011   ; qtot -2.5
   899   opls_236     57    HIS      O    316       -0.5    15.9994   ; qtot -3
; residue  58 THR rtp THR  q  0.0
   900   opls_238     58    THR      N    317       -0.5    14.0067   ; qtot -3.5
   901   opls_241     58    THR      H    317        0.3      1.008   ; qtot -3.2
   902  opls_224B     58    THR     CA    317       0.14     12.011   ; qtot -3.06
   903   opls_140     58    THR     HA    317       0.06      1.008   ; qtot -3
   904   opls_158     58    THR     CB    318      0.205     12.011   ; qtot -2.795
   905   opls_140     58    THR     HB    318       0.06      1.008   ; qtot -2.735
   906   opls_154     58    THR    OG1    318     -0.683    15.9994   ; qtot -3.418
   907   opls_155     58    THR    HG1    318      0.418      1.008   ; qtot -3
   908   opls_135     58    THR    CG2    319      -0.18     12.011   ; qtot -3.18
   909   opls_140     58    THR   HG21    319       0.06      1.008   ; qtot -3.12
   910   opls_140     58    THR   HG22    319       0.06      1.008   ; qtot -3.06
   911   opls_140     58    THR   HG23    319       0.06      1.008   ; qtot -3
   912   opls_235     58    THR      C    320        0.5     12.011   ; qtot -2.5
   913   opls_236     58    THR      O    320       -0.5    15.9994   ; qtot -3
; residue  59 MET rtp MET  q  0.0
   914   opls_238     59    MET      N    321       -0.5    14.0067   ; qtot -3.5
   915   opls_241     59    MET      H    321        0.3      1.008   ; qtot -3.2
   916  opls_224B     59    MET     CA    321       0.14     12.011   ; qtot -3.06
   917   opls_140     59    MET     HA    321       0.06      1.008   ; qtot -3
   918   opls_136     59    MET     CB    322      -0.12     12.011   ; qtot -3.12
   919   opls_140     59    MET    HB1    322       0.06      1.008   ; qtot -3.06
   920   opls_140     59    MET    HB2    322       0.06      1.008   ; qtot -3
   921   opls_210     59    MET     CG    323      0.048     12.011   ; qtot -2.952
   922   opls_140     59    MET    HG1    323       0.06      1.008   ; qtot -2.892
   923   opls_140     59    MET    HG2    323       0.06      1.008   ; qtot -2.832
   924   opls_202     59    MET     SD    324     -0.335      32.06   ; qtot -3.167
   925   opls_209     59    MET     CE    325     -0.013     12.011   ; qtot -3.18
   926   opls_140     59    MET    HE1    325       0.06      1.008   ; qtot -3.12
   927   opls_140     59    MET    HE2    325       0.06      1.008   ; qtot -3.06
   928   opls_140     59    MET    HE3    325       0.06      1.008   ; qtot -3
   929   opls_235     59    MET      C    326        0.5     12.011   ; qtot -2.5
   930   opls_236     59    MET      O    326       -0.5    15.9994   ; qtot -3
; residue  60 THR rtp THR  q  0.0
   931   opls_238     60    THR      N    327       -0.5    14.0067   ; qtot -3.5
   932   opls_241     60    THR      H    327        0.3      1.008   ; qtot -3.2
   933  opls_224B     60    THR     CA    327       0.14     12.011   ; qtot -3.06
   934   opls_140     60    THR     HA    327       0.06      1.008   ; qtot -3
   935   opls_158     60    THR     CB    328      0.205     12.011   ; qtot -2.795
   936   opls_140     60    THR     HB    328       0.06      1.008   ; qtot -2.735
   937   opls_154     60    THR    OG1    328     -0.683    15.9994   ; qtot -3.418
   938   opls_155     60    THR    HG1    328      0.418      1.008   ; qtot -3
   939   opls_135     60    THR    CG2    329      -0.18     12.011   ; qtot -3.18
   940   opls_140     60    THR   HG21    329       0.06      1.008   ; qtot -3.12
   941   opls_140     60    THR   HG22    329       0.06      1.008   ; qtot -3.06
   942   opls_140     60    THR   HG23    329       0.06      1.008   ; qtot -3
   943   opls_235     60    THR      C    330        0.5     12.011   ; qtot -2.5
   944   opls_236     60    THR      O    330       -0.5    15.9994   ; qtot -3
; residue  61 ASN rtp ASN  q  0.0
   945   opls_238     61    ASN      N    331       -0.5    14.0067   ; qtot -3.5
   946   opls_241     61    ASN      H    331        0.3      1.008   ; qtot -3.2
   947  opls_224B     61    ASN     CA    332       0.14     12.011   ; qtot -3.06
   948   opls_140     61    ASN     HA    332       0.06      1.008   ; qtot -3
   949   opls_136     61    ASN     CB    333      -0.12     12.011   ; qtot -3.12
   950   opls_140     61    ASN    HB1    333       0.06      1.008   ; qtot -3.06
   951   opls_140     61    ASN    HB2    333       0.06      1.008   ; qtot -3
   952   opls_235     61    ASN     CG    334        0.5     12.011   ; qtot -2.5
   953   opls_236     61    ASN    OD1    334       -0.5    15.9994   ; qtot -3
   954   opls_237     61    ASN    ND2    335      -0.76    14.0067   ; qtot -3.76
   955   opls_240     61    ASN   HD21    335       0.38      1.008   ; qtot -3.38
   956   opls_240     61    ASN   HD22    335       0.38      1.008   ; qtot -3
   957   opls_235     61    ASN      C    336        0.5     12.011   ; qtot -2.5
   958   opls_236     61    ASN      O    336       -0.5    15.9994   ; qtot -3
; residue  62 LYS rtp LYSH q +1.0
   959   opls_238     62    LYS      N    337       -0.5    14.0067   ; qtot -3.5
   960   opls_241     62    LYS      H    337        0.3      1.008   ; qtot -3.2
   961  opls_224B     62    LYS     CA    337       0.14     12.011   ; qtot -3.06
   962   opls_140     62    LYS     HA    337       0.06      1.008   ; qtot -3
   963   opls_136     62    LYS     CB    338      -0.12     12.011   ; qtot -3.12
   964   opls_140     62    LYS    HB1    338       0.06      1.008   ; qtot -3.06
   965   opls_140     62    LYS    HB2    338       0.06      1.008   ; qtot -3
   966   opls_136     62    LYS     CG    339      -0.12     12.011   ; qtot -3.12
   967   opls_140     62    LYS    HG1    339       0.06      1.008   ; qtot -3.06
   968   opls_140     62    LYS    HG2    339       0.06      1.008   ; qtot -3
   969   opls_136     62    LYS     CD    340      -0.12     12.011   ; qtot -3.12
   970   opls_140     62    LYS    HD1    340       0.06      1.008   ; qtot -3.06
   971   opls_140     62    LYS    HD2    340       0.06      1.008   ; qtot -3
   972   opls_292     62    LYS     CE    341       0.19     12.011   ; qtot -2.81
   973   opls_140     62    LYS    HE1    341       0.06      1.008   ; qtot -2.75
   974   opls_140     62    LYS    HE2    341       0.06      1.008   ; qtot -2.69
   975   opls_287     62    LYS     NZ    342       -0.3    14.0067   ; qtot -2.99
   976   opls_290     62    LYS    HZ1    342       0.33      1.008   ; qtot -2.66
   977   opls_290     62    LYS    HZ2    342       0.33      1.008   ; qtot -2.33
   978   opls_290     62    LYS    HZ3    342       0.33      1.008   ; qtot -2
   979   opls_235     62    LYS      C    343        0.5     12.011   ; qtot -1.5
   980   opls_236     62    LYS      O    343       -0.5    15.9994   ; qtot -2
; residue  63 PHE rtp PHE  q  0.0
   981   opls_238     63    PHE      N    344       -0.5    14.0067   ; qtot -2.5
   982   opls_241     63    PHE      H    344        0.3      1.008   ; qtot -2.2
   983  opls_224B     63    PHE     CA    344       0.14     12.011   ; qtot -2.06
   984   opls_140     63    PHE     HA    344       0.06      1.008   ; qtot -2
   985   opls_149     63    PHE     CB    345     -0.005     12.011   ; qtot -2.005
   986   opls_140     63    PHE    HB1    345       0.06      1.008   ; qtot -1.945
   987   opls_140     63    PHE    HB2    345       0.06      1.008   ; qtot -1.885
   988   opls_145     63    PHE     CG    345     -0.115     12.011   ; qtot -2
   989   opls_145     63    PHE    CD1    346     -0.115     12.011   ; qtot -2.115
   990   opls_146     63    PHE    HD1    346      0.115      1.008   ; qtot -2
   991   opls_145     63    PHE    CD2    347     -0.115     12.011   ; qtot -2.115
   992   opls_146     63    PHE    HD2    347      0.115      1.008   ; qtot -2
   993   opls_145     63    PHE    CE1    348     -0.115     12.011   ; qtot -2.115
   994   opls_146     63    PHE    HE1    348      0.115      1.008   ; qtot -2
   995   opls_145     63    PHE    CE2    349     -0.115     12.011   ; qtot -2.115
   996   opls_146     63    PHE    HE2    349      0.115      1.008   ; qtot -2
   997   opls_145     63    PHE     CZ    350     -0.115     12.011   ; qtot -2.115
   998   opls_146     63    PHE     HZ    350      0.115      1.008   ; qtot -2
   999   opls_235     63    PHE      C    351        0.5     12.011   ; qtot -1.5
  1000   opls_236     63    PHE      O    351       -0.5    15.9994   ; qtot -2
; residue  64 THR rtp THR  q  0.0
  1001   opls_238     64    THR      N    352       -0.5    14.0067   ; qtot -2.5
  1002   opls_241     64    THR      H    352        0.3      1.008   ; qtot -2.2
  1003  opls_224B     64    THR     CA    352       0.14     12.011   ; qtot -2.06
  1004   opls_140     64    THR     HA    352       0.06      1.008   ; qtot -2
  1005   opls_158     64    THR     CB    353      0.205     12.011   ; qtot -1.795
  1006   opls_140     64    THR     HB    353       0.06      1.008   ; qtot -1.735
  1007   opls_154     64    THR    OG1    353     -0.683    15.9994   ; qtot -2.418
  1008   opls_155     64    THR    HG1    353      0.418      1.008   ; qtot -2
  1009   opls_135     64    THR    CG2    354      -0.18     12.011   ; qtot -2.18
  1010   opls_140     64    THR   HG21    354       0.06      1.008   ; qtot -2.12
  1011   opls_140     64    THR   HG22    354       0.06      1.008   ; qtot -2.06
  1012   opls_140     64    THR   HG23    354       0.06      1.008   ; qtot -2
  1013   opls_235     64    THR      C    355        0.5     12.011   ; qtot -1.5
  1014   opls_236     64    THR      O    355       -0.5    15.9994   ; qtot -2
; residue  65 VAL rtp VAL  q  0.0
  1015   opls_238     65    VAL      N    356       -0.5    14.0067   ; qtot -2.5
  1016   opls_241     65    VAL      H    356        0.3      1.008   ; qtot -2.2
  1017  opls_224B     65    VAL     CA    356       0.14     12.011   ; qtot -2.06
  1018   opls_140     65    VAL     HA    356       0.06      1.008   ; qtot -2
  1019   opls_137     65    VAL     CB    357      -0.06     12.011   ; qtot -2.06
  1020   opls_140     65    VAL     HB    357       0.06      1.008   ; qtot -2
  1021   opls_135     65    VAL    CG1    358      -0.18     12.011   ; qtot -2.18
  1022   opls_140     65    VAL   HG11    358       0.06      1.008   ; qtot -2.12
  1023   opls_140     65    VAL   HG12    358       0.06      1.008   ; qtot -2.06
  1024   opls_140     65    VAL   HG13    358       0.06      1.008   ; qtot -2
  1025   opls_135     65    VAL    CG2    359      -0.18     12.011   ; qtot -2.18
  1026   opls_140     65    VAL   HG21    359       0.06      1.008   ; qtot -2.12
  1027   opls_140     65    VAL   HG22    359       0.06      1.008   ; qtot -2.06
  1028   opls_140     65    VAL   HG23    359       0.06      1.008   ; qtot -2
  1029   opls_235     65    VAL      C    360        0.5     12.011   ; qtot -1.5
  1030   opls_236     65    VAL      O    360       -0.5    15.9994   ; qtot -2
; residue  66 GLY rtp GLY  q  0.0
  1031   opls_238     66    GLY      N    361       -0.5    14.0067   ; qtot -2.5
  1032   opls_241     66    GLY      H    361        0.3      1.008   ; qtot -2.2
  1033  opls_223B     66    GLY     CA    361       0.08     12.011   ; qtot -2.12
  1034   opls_140     66    GLY    HA1    361       0.06      1.008   ; qtot -2.06
  1035   opls_140     66    GLY    HA2    361       0.06      1.008   ; qtot -2
  1036   opls_235     66    GLY      C    362        0.5     12.011   ; qtot -1.5
  1037   opls_236     66    GLY      O    362       -0.5    15.9994   ; qtot -2
; residue  67 LYS rtp LYSH q +1.0
  1038   opls_238     67    LYS      N    363       -0.5    14.0067   ; qtot -2.5
  1039   opls_241     67    LYS      H    363        0.3      1.008   ; qtot -2.2
  1040  opls_224B     67    LYS     CA    363       0.14     12.011   ; qtot -2.06
  1041   opls_140     67    LYS     HA    363       0.06      1.008   ; qtot -2
  1042   opls_136     67    LYS     CB    364      -0.12     12.011   ; qtot -2.12
  1043   opls_140     67    LYS    HB1    364       0.06      1.008   ; qtot -2.06
  1044   opls_140     67    LYS    HB2    364       0.06      1.008   ; qtot -2
  1045   opls_136     67    LYS     CG    365      -0.12     12.011   ; qtot -2.12
  1046   opls_140     67    LYS    HG1    365       0.06      1.008   ; qtot -2.06
  1047   opls_140     67    LYS    HG2    365       0.06      1.008   ; qtot -2
  1048   opls_136     67    LYS     CD    366      -0.12     12.011   ; qtot -2.12
  1049   opls_140     67    LYS    HD1    366       0.06      1.008   ; qtot -2.06
  1050   opls_140     67    LYS    HD2    366       0.06      1.008   ; qtot -2
  1051   opls_292     67    LYS     CE    367       0.19     12.011   ; qtot -1.81
  1052   opls_140     67    LYS    HE1    367       0.06      1.008   ; qtot -1.75
  1053   opls_140     67    LYS    HE2    367       0.06      1.008   ; qtot -1.69
  1054   opls_287     67    LYS     NZ    368       -0.3    14.0067   ; qtot -1.99
  1055   opls_290     67    LYS    HZ1    368       0.33      1.008   ; qtot -1.66
  1056   opls_290     67    LYS    HZ2    368       0.33      1.008   ; qtot -1.33
  1057   opls_290     67    LYS    HZ3    368       0.33      1.008   ; qtot -1
  1058   opls_235     67    LYS      C    369        0.5     12.011   ; qtot -0.5
  1059   opls_236     67    LYS      O    369       -0.5    15.9994   ; qtot -1
; residue  68 GLU rtp GLU  q -1.0
  1060   opls_238     68    GLU      N    370       -0.5    14.0067   ; qtot -1.5
  1061   opls_241     68    GLU      H    370        0.3      1.008   ; qtot -1.2
  1062  opls_224B     68    GLU     CA    370       0.14     12.011   ; qtot -1.06
  1063   opls_140     68    GLU     HA    370       0.06      1.008   ; qtot -1
  1064   opls_136     68    GLU     CB    371      -0.12     12.011   ; qtot -1.12
  1065   opls_140     68    GLU    HB1    371       0.06      1.008   ; qtot -1.06
  1066   opls_140     68    GLU    HB2    371       0.06      1.008   ; qtot -1
  1067   opls_274     68    GLU     CG    372      -0.22     12.011   ; qtot -1.22
  1068   opls_140     68    GLU    HG1    372       0.06      1.008   ; qtot -1.16
  1069   opls_140     68    GLU    HG2    372       0.06      1.008   ; qtot -1.1
  1070   opls_271     68    GLU     CD    373        0.7     12.011   ; qtot -0.4
  1071   opls_272     68    GLU    OE1    373       -0.8    15.9994   ; qtot -1.2
  1072   opls_272     68    GLU    OE2    373       -0.8    15.9994   ; qtot -2
  1073   opls_235     68    GLU      C    374        0.5     12.011   ; qtot -1.5
  1074   opls_236     68    GLU      O    374       -0.5    15.9994   ; qtot -2
; residue  69 SER rtp SER  q  0.0
  1075   opls_238     69    SER      N    375       -0.5    14.0067   ; qtot -2.5
  1076   opls_241     69    SER      H    375        0.3      1.008   ; qtot -2.2
  1077  opls_224B     69    SER     CA    375       0.14     12.011   ; qtot -2.06
  1078   opls_140     69    SER     HA    375       0.06      1.008   ; qtot -2
  1079   opls_157     69    SER     CB    376      0.145     12.011   ; qtot -1.855
  1080   opls_140     69    SER    HB1    376       0.06      1.008   ; qtot -1.795
  1081   opls_140     69    SER    HB2    376       0.06      1.008   ; qtot -1.735
  1082   opls_154     69    SER     OG    377     -0.683    15.9994   ; qtot -2.418
  1083   opls_155     69    SER     HG    377      0.418      1.008   ; qtot -2
  1084   opls_235     69    SER      C    378        0.5     12.011   ; qtot -1.5
  1085   opls_236     69    SER      O    378       -0.5    15.9994   ; qtot -2
; residue  70 ASN rtp ASN  q  0.0
  1086   opls_238     70    ASN      N    379       -0.5    14.0067   ; qtot -2.5
  1087   opls_241     70    ASN      H    379        0.3      1.008   ; qtot -2.2
  1088  opls_224B     70    ASN     CA    380       0.14     12.011   ; qtot -2.06
  1089   opls_140     70    ASN     HA    380       0.06      1.008   ; qtot -2
  1090   opls_136     70    ASN     CB    381      -0.12     12.011   ; qtot -2.12
  1091   opls_140     70    ASN    HB1    381       0.06      1.008   ; qtot -2.06
  1092   opls_140     70    ASN    HB2    381       0.06      1.008   ; qtot -2
  1093   opls_235     70    ASN     CG    382        0.5     12.011   ; qtot -1.5
  1094   opls_236     70    ASN    OD1    382       -0.5    15.9994   ; qtot -2
  1095   opls_237     70    ASN    ND2    383      -0.76    14.0067   ; qtot -2.76
  1096   opls_240     70    ASN   HD21    383       0.38      1.008   ; qtot -2.38
  1097   opls_240     70    ASN   HD22    383       0.38      1.008   ; qtot -2
  1098   opls_235     70    ASN      C    384        0.5     12.011   ; qtot -1.5
  1099   opls_236     70    ASN      O    384       -0.5    15.9994   ; qtot -2
; residue  71 ILE rtp ILE  q  0.0
  1100   opls_238     71    ILE      N    385       -0.5    14.0067   ; qtot -2.5
  1101   opls_241     71    ILE      H    385        0.3      1.008   ; qtot -2.2
  1102  opls_224B     71    ILE     CA    385       0.14     12.011   ; qtot -2.06
  1103   opls_140     71    ILE     HA    385       0.06      1.008   ; qtot -2
  1104   opls_137     71    ILE     CB    386      -0.06     12.011   ; qtot -2.06
  1105   opls_140     71    ILE     HB    386       0.06      1.008   ; qtot -2
  1106   opls_136     71    ILE    CG1    387      -0.12     12.011   ; qtot -2.12
  1107   opls_140     71    ILE   HG11    387       0.06      1.008   ; qtot -2.06
  1108   opls_140     71    ILE   HG12    387       0.06      1.008   ; qtot -2
  1109   opls_135     71    ILE    CG2    388      -0.18     12.011   ; qtot -2.18
  1110   opls_140     71    ILE   HG21    388       0.06      1.008   ; qtot -2.12
  1111   opls_140     71    ILE   HG22    388       0.06      1.008   ; qtot -2.06
  1112   opls_140     71    ILE   HG23    388       0.06      1.008   ; qtot -2
  1113   opls_135     71    ILE     CD    389      -0.18     12.011   ; qtot -2.18
  1114   opls_140     71    ILE    HD1    389       0.06      1.008   ; qtot -2.12
  1115   opls_140     71    ILE    HD2    389       0.06      1.008   ; qtot -2.06
  1116   opls_140     71    ILE    HD3    389       0.06      1.008   ; qtot -2
  1117   opls_235     71    ILE      C    390        0.5     12.011   ; qtot -1.5
  1118   opls_236     71    ILE      O    390       -0.5    15.9994   ; qtot -2
; residue  72 GLN rtp GLN  q  0.0
  1119   opls_238     72    GLN      N    391       -0.5    14.0067   ; qtot -2.5
  1120   opls_241     72    GLN      H    391        0.3      1.008   ; qtot -2.2
  1121  opls_224B     72    GLN     CA    392       0.14     12.011   ; qtot -2.06
  1122   opls_140     72    GLN     HA    392       0.06      1.008   ; qtot -2
  1123   opls_136     72    GLN     CB    393      -0.12     12.011   ; qtot -2.12
  1124   opls_140     72    GLN    HB1    393       0.06      1.008   ; qtot -2.06
  1125   opls_140     72    GLN    HB2    393       0.06      1.008   ; qtot -2
  1126   opls_136     72    GLN     CG    394      -0.12     12.011   ; qtot -2.12
  1127   opls_140     72    GLN    HG1    394       0.06      1.008   ; qtot -2.06
  1128   opls_140     72    GLN    HG2    394       0.06      1.008   ; qtot -2
  1129   opls_235     72    GLN     CD    395        0.5     12.011   ; qtot -1.5
  1130   opls_236     72    GLN    OE1    395       -0.5    15.9994   ; qtot -2
  1131   opls_237     72    GLN    NE2    396      -0.76    14.0067   ; qtot -2.76
  1132   opls_240     72    GLN   HE21    396       0.38      1.008   ; qtot -2.38
  1133   opls_240     72    GLN   HE22    396       0.38      1.008   ; qtot -2
  1134   opls_235     72    GLN      C    397        0.5     12.011   ; qtot -1.5
  1135   opls_236     72    GLN      O    397       -0.5    15.9994   ; qtot -2
; residue  73 THR rtp THR  q  0.0
  1136   opls_238     73    THR      N    398       -0.5    14.0067   ; qtot -2.5
  1137   opls_241     73    THR      H    398        0.3      1.008   ; qtot -2.2
  1138  opls_224B     73    THR     CA    398       0.14     12.011   ; qtot -2.06
  1139   opls_140     73    THR     HA    398       0.06      1.008   ; qtot -2
  1140   opls_158     73    THR     CB    399      0.205     12.011   ; qtot -1.795
  1141   opls_140     73    THR     HB    399       0.06      1.008   ; qtot -1.735
  1142   opls_154     73    THR    OG1    399     -0.683    15.9994   ; qtot -2.418
  1143   opls_155     73    THR    HG1    399      0.418      1.008   ; qtot -2
  1144   opls_135     73    THR    CG2    400      -0.18     12.011   ; qtot -2.18
  1145   opls_140     73    THR   HG21    400       0.06      1.008   ; qtot -2.12
  1146   opls_140     73    THR   HG22    400       0.06      1.008   ; qtot -2.06
  1147   opls_140     73    THR   HG23    400       0.06      1.008   ; qtot -2
  1148   opls_235     73    THR      C    401        0.5     12.011   ; qtot -1.5
  1149   opls_236     73    THR      O    401       -0.5    15.9994   ; qtot -2
; residue  74 MET rtp MET  q  0.0
  1150   opls_238     74    MET      N    402       -0.5    14.0067   ; qtot -2.5
  1151   opls_241     74    MET      H    402        0.3      1.008   ; qtot -2.2
  1152  opls_224B     74    MET     CA    402       0.14     12.011   ; qtot -2.06
  1153   opls_140     74    MET     HA    402       0.06      1.008   ; qtot -2
  1154   opls_136     74    MET     CB    403      -0.12     12.011   ; qtot -2.12
  1155   opls_140     74    MET    HB1    403       0.06      1.008   ; qtot -2.06
  1156   opls_140     74    MET    HB2    403       0.06      1.008   ; qtot -2
  1157   opls_210     74    MET     CG    404      0.048     12.011   ; qtot -1.952
  1158   opls_140     74    MET    HG1    404       0.06      1.008   ; qtot -1.892
  1159   opls_140     74    MET    HG2    404       0.06      1.008   ; qtot -1.832
  1160   opls_202     74    MET     SD    405     -0.335      32.06   ; qtot -2.167
  1161   opls_209     74    MET     CE    406     -0.013     12.011   ; qtot -2.18
  1162   opls_140     74    MET    HE1    406       0.06      1.008   ; qtot -2.12
  1163   opls_140     74    MET    HE2    406       0.06      1.008   ; qtot -2.06
  1164   opls_140     74    MET    HE3    406       0.06      1.008   ; qtot -2
  1165   opls_235     74    MET      C    407        0.5     12.011   ; qtot -1.5
  1166   opls_236     74    MET      O    407       -0.5    15.9994   ; qtot -2
; residue  75 GLY rtp GLY  q  0.0
  1167   opls_238     75    GLY      N    408       -0.5    14.0067   ; qtot -2.5
  1168   opls_241     75    GLY      H    408        0.3      1.008   ; qtot -2.2
  1169  opls_223B     75    GLY     CA    408       0.08     12.011   ; qtot -2.12
  1170   opls_140     75    GLY    HA1    408       0.06      1.008   ; qtot -2.06
  1171   opls_140     75    GLY    HA2    408       0.06      1.008   ; qtot -2
  1172   opls_235     75    GLY      C    409        0.5     12.011   ; qtot -1.5
  1173   opls_236     75    GLY      O    409       -0.5    15.9994   ; qtot -2
; residue  76 GLY rtp GLY  q  0.0
  1174   opls_238     76    GLY      N    410       -0.5    14.0067   ; qtot -2.5
  1175   opls_241     76    GLY      H    410        0.3      1.008   ; qtot -2.2
  1176  opls_223B     76    GLY     CA    410       0.08     12.011   ; qtot -2.12
  1177   opls_140     76    GLY    HA1    410       0.06      1.008   ; qtot -2.06
  1178   opls_140     76    GLY    HA2    410       0.06      1.008   ; qtot -2
  1179   opls_235     76    GLY      C    411        0.5     12.011   ; qtot -1.5
  1180   opls_236     76    GLY      O    411       -0.5    15.9994   ; qtot -2
; residue  77 LYS rtp LYSH q +1.0
  1181   opls_238     77    LYS      N    412       -0.5    14.0067   ; qtot -2.5
  1182   opls_241     77    LYS      H    412        0.3      1.008   ; qtot -2.2
  1183  opls_224B     77    LYS     CA    412       0.14     12.011   ; qtot -2.06
  1184   opls_140     77    LYS     HA    412       0.06      1.008   ; qtot -2
  1185   opls_136     77    LYS     CB    413      -0.12     12.011   ; qtot -2.12
  1186   opls_140     77    LYS    HB1    413       0.06      1.008   ; qtot -2.06
  1187   opls_140     77    LYS    HB2    413       0.06      1.008   ; qtot -2
  1188   opls_136     77    LYS     CG    414      -0.12     12.011   ; qtot -2.12
  1189   opls_140     77    LYS    HG1    414       0.06      1.008   ; qtot -2.06
  1190   opls_140     77    LYS    HG2    414       0.06      1.008   ; qtot -2
  1191   opls_136     77    LYS     CD    415      -0.12     12.011   ; qtot -2.12
  1192   opls_140     77    LYS    HD1    415       0.06      1.008   ; qtot -2.06
  1193   opls_140     77    LYS    HD2    415       0.06      1.008   ; qtot -2
  1194   opls_292     77    LYS     CE    416       0.19     12.011   ; qtot -1.81
  1195   opls_140     77    LYS    HE1    416       0.06      1.008   ; qtot -1.75
  1196   opls_140     77    LYS    HE2    416       0.06      1.008   ; qtot -1.69
  1197   opls_287     77    LYS     NZ    417       -0.3    14.0067   ; qtot -1.99
  1198   opls_290     77    LYS    HZ1    417       0.33      1.008   ; qtot -1.66
  1199   opls_290     77    LYS    HZ2    417       0.33      1.008   ; qtot -1.33
  1200   opls_290     77    LYS    HZ3    417       0.33      1.008   ; qtot -1
  1201   opls_235     77    LYS      C    418        0.5     12.011   ; qtot -0.5
  1202   opls_236     77    LYS      O    418       -0.5    15.9994   ; qtot -1
; residue  78 THR rtp THR  q  0.0
  1203   opls_238     78    THR      N    419       -0.5    14.0067   ; qtot -1.5
  1204   opls_241     78    THR      H    419        0.3      1.008   ; qtot -1.2
  1205  opls_224B     78    THR     CA    419       0.14     12.011   ; qtot -1.06
  1206   opls_140     78    THR     HA    419       0.06      1.008   ; qtot -1
  1207   opls_158     78    THR     CB    420      0.205     12.011   ; qtot -0.795
  1208   opls_140     78    THR     HB    420       0.06      1.008   ; qtot -0.735
  1209   opls_154     78    THR    OG1    420     -0.683    15.9994   ; qtot -1.418
  1210   opls_155     78    THR    HG1    420      0.418      1.008   ; qtot -1
  1211   opls_135     78    THR    CG2    421      -0.18     12.011   ; qtot -1.18
  1212   opls_140     78    THR   HG21    421       0.06      1.008   ; qtot -1.12
  1213   opls_140     78    THR   HG22    421       0.06      1.008   ; qtot -1.06
  1214   opls_140     78    THR   HG23    421       0.06      1.008   ; qtot -1
  1215   opls_235     78    THR      C    422        0.5     12.011   ; qtot -0.5
  1216   opls_236     78    THR      O    422       -0.5    15.9994   ; qtot -1
; residue  79 PHE rtp PHE  q  0.0
  1217   opls_238     79    PHE      N    423       -0.5    14.0067   ; qtot -1.5
  1218   opls_241     79    PHE      H    423        0.3      1.008   ; qtot -1.2
  1219  opls_224B     79    PHE     CA    423       0.14     12.011   ; qtot -1.06
  1220   opls_140     79    PHE     HA    423       0.06      1.008   ; qtot -1
  1221   opls_149     79    PHE     CB    424     -0.005     12.011   ; qtot -1.005
  1222   opls_140     79    PHE    HB1    424       0.06      1.008   ; qtot -0.945
  1223   opls_140     79    PHE    HB2    424       0.06      1.008   ; qtot -0.885
  1224   opls_145     79    PHE     CG    424     -0.115     12.011   ; qtot -1
  1225   opls_145     79    PHE    CD1    425     -0.115     12.011   ; qtot -1.115
  1226   opls_146     79    PHE    HD1    425      0.115      1.008   ; qtot -1
  1227   opls_145     79    PHE    CD2    426     -0.115     12.011   ; qtot -1.115
  1228   opls_146     79    PHE    HD2    426      0.115      1.008   ; qtot -1
  1229   opls_145     79    PHE    CE1    427     -0.115     12.011   ; qtot -1.115
  1230   opls_146     79    PHE    HE1    427      0.115      1.008   ; qtot -1
  1231   opls_145     79    PHE    CE2    428     -0.115     12.011   ; qtot -1.115
  1232   opls_146     79    PHE    HE2    428      0.115      1.008   ; qtot -1
  1233   opls_145     79    PHE     CZ    429     -0.115     12.011   ; qtot -1.115
  1234   opls_146     79    PHE     HZ    429      0.115      1.008   ; qtot -1
  1235   opls_235     79    PHE      C    430        0.5     12.011   ; qtot -0.5
  1236   opls_236     79    PHE      O    430       -0.5    15.9994   ; qtot -1
; residue  80 LYS rtp LYSH q +1.0
  1237   opls_238     80    LYS      N    431       -0.5    14.0067   ; qtot -1.5
  1238   opls_241     80    LYS      H    431        0.3      1.008   ; qtot -1.2
  1239  opls_224B     80    LYS     CA    431       0.14     12.011   ; qtot -1.06
  1240   opls_140     80    LYS     HA    431       0.06      1.008   ; qtot -1
  1241   opls_136     80    LYS     CB    432      -0.12     12.011   ; qtot -1.12
  1242   opls_140     80    LYS    HB1    432       0.06      1.008   ; qtot -1.06
  1243   opls_140     80    LYS    HB2    432       0.06      1.008   ; qtot -1
  1244   opls_136     80    LYS     CG    433      -0.12     12.011   ; qtot -1.12
  1245   opls_140     80    LYS    HG1    433       0.06      1.008   ; qtot -1.06
  1246   opls_140     80    LYS    HG2    433       0.06      1.008   ; qtot -1
  1247   opls_136     80    LYS     CD    434      -0.12     12.011   ; qtot -1.12
  1248   opls_140     80    LYS    HD1    434       0.06      1.008   ; qtot -1.06
  1249   opls_140     80    LYS    HD2    434       0.06      1.008   ; qtot -1
  1250   opls_292     80    LYS     CE    435       0.19     12.011   ; qtot -0.81
  1251   opls_140     80    LYS    HE1    435       0.06      1.008   ; qtot -0.75
  1252   opls_140     80    LYS    HE2    435       0.06      1.008   ; qtot -0.69
  1253   opls_287     80    LYS     NZ    436       -0.3    14.0067   ; qtot -0.99
  1254   opls_290     80    LYS    HZ1    436       0.33      1.008   ; qtot -0.66
  1255   opls_290     80    LYS    HZ2    436       0.33      1.008   ; qtot -0.33
  1256   opls_290     80    LYS    HZ3    436       0.33      1.008   ; qtot 0
  1257   opls_235     80    LYS      C    437        0.5     12.011   ; qtot 0.5
  1258   opls_236     80    LYS      O    437       -0.5    15.9994   ; qtot 0
; residue  81 ALA rtp ALA  q  0.0
  1259   opls_238     81    ALA      N    438       -0.5    14.0067   ; qtot -0.5
  1260   opls_241     81    ALA      H    438        0.3      1.008   ; qtot -0.2
  1261  opls_224B     81    ALA     CA    438       0.14     12.011   ; qtot -0.06
  1262   opls_140     81    ALA     HA    438       0.06      1.008   ; qtot 0
  1263   opls_135     81    ALA     CB    439      -0.18     12.011   ; qtot -0.18
  1264   opls_140     81    ALA    HB1    439       0.06      1.008   ; qtot -0.12
  1265   opls_140     81    ALA    HB2    439       0.06      1.008   ; qtot -0.06
  1266   opls_140     81    ALA    HB3    439       0.06      1.008   ; qtot 0
  1267   opls_235     81    ALA      C    440        0.5     12.011   ; qtot 0.5
  1268   opls_236     81    ALA      O    440       -0.5    15.9994   ; qtot 0
; residue  82 THR rtp THR  q  0.0
  1269   opls_238     82    THR      N    441       -0.5    14.0067   ; qtot -0.5
  1270   opls_241     82    THR      H    441        0.3      1.008   ; qtot -0.2
  1271  opls_224B     82    THR     CA    441       0.14     12.011   ; qtot -0.06
  1272   opls_140     82    THR     HA    441       0.06      1.008   ; qtot 0
  1273   opls_158     82    THR     CB    442      0.205     12.011   ; qtot 0.205
  1274   opls_140     82    THR     HB    442       0.06      1.008   ; qtot 0.265
  1275   opls_154     82    THR    OG1    442     -0.683    15.9994   ; qtot -0.418
  1276   opls_155     82    THR    HG1    442      0.418      1.008   ; qtot 0
  1277   opls_135     82    THR    CG2    443      -0.18     12.011   ; qtot -0.18
  1278   opls_140     82    THR   HG21    443       0.06      1.008   ; qtot -0.12
  1279   opls_140     82    THR   HG22    443       0.06      1.008   ; qtot -0.06
  1280   opls_140     82    THR   HG23    443       0.06      1.008   ; qtot 0
  1281   opls_235     82    THR      C    444        0.5     12.011   ; qtot 0.5
  1282   opls_236     82    THR      O    444       -0.5    15.9994   ; qtot 0
; residue  83 VAL rtp VAL  q  0.0
  1283   opls_238     83    VAL      N    445       -0.5    14.0067   ; qtot -0.5
  1284   opls_241     83    VAL      H    445        0.3      1.008   ; qtot -0.2
  1285  opls_224B     83    VAL     CA    445       0.14     12.011   ; qtot -0.06
  1286   opls_140     83    VAL     HA    445       0.06      1.008   ; qtot 0
  1287   opls_137     83    VAL     CB    446      -0.06     12.011   ; qtot -0.06
  1288   opls_140     83    VAL     HB    446       0.06      1.008   ; qtot 0
  1289   opls_135     83    VAL    CG1    447      -0.18     12.011   ; qtot -0.18
  1290   opls_140     83    VAL   HG11    447       0.06      1.008   ; qtot -0.12
  1291   opls_140     83    VAL   HG12    447       0.06      1.008   ; qtot -0.06
  1292   opls_140     83    VAL   HG13    447       0.06      1.008   ; qtot 0
  1293   opls_135     83    VAL    CG2    448      -0.18     12.011   ; qtot -0.18
  1294   opls_140     83    VAL   HG21    448       0.06      1.008   ; qtot -0.12
  1295   opls_140     83    VAL   HG22    448       0.06      1.008   ; qtot -0.06
  1296   opls_140     83    VAL   HG23    448       0.06      1.008   ; qtot 0
  1297   opls_235     83    VAL      C    449        0.5     12.011   ; qtot 0.5
  1298   opls_236     83    VAL      O    449       -0.5    15.9994   ; qtot 0
; residue  84 GLN rtp GLN  q  0.0
  1299   opls_238     84    GLN      N    450       -0.5    14.0067   ; qtot -0.5
  1300   opls_241     84    GLN      H    450        0.3      1.008   ; qtot -0.2
  1301  opls_224B     84    GLN     CA    451       0.14     12.011   ; qtot -0.06
  1302   opls_140     84    GLN     HA    451       0.06      1.008   ; qtot 0
  1303   opls_136     84    GLN     CB    452      -0.12     12.011   ; qtot -0.12
  1304   opls_140     84    GLN    HB1    452       0.06      1.008   ; qtot -0.06
  1305   opls_140     84    GLN    HB2    452       0.06      1.008   ; qtot 0
  1306   opls_136     84    GLN     CG    453      -0.12     12.011   ; qtot -0.12
  1307   opls_140     84    GLN    HG1    453       0.06      1.008   ; qtot -0.06
  1308   opls_140     84    GLN    HG2    453       0.06      1.008   ; qtot 0
  1309   opls_235     84    GLN     CD    454        0.5     12.011   ; qtot 0.5
  1310   opls_236     84    GLN    OE1    454       -0.5    15.9994   ; qtot 0
  1311   opls_237     84    GLN    NE2    455      -0.76    14.0067   ; qtot -0.76
  1312   opls_240     84    GLN   HE21    455       0.38      1.008   ; qtot -0.38
  1313   opls_240     84    GLN   HE22    455       0.38      1.008   ; qtot 0
  1314   opls_235     84    GLN      C    456        0.5     12.011   ; qtot 0.5
  1315   opls_236     84    GLN      O    456       -0.5    15.9994   ; qtot 0
; residue  85 MET rtp MET  q  0.0
  1316   opls_238     85    MET      N    457       -0.5    14.0067   ; qtot -0.5
  1317   opls_241     85    MET      H    457        0.3      1.008   ; qtot -0.2
  1318  opls_224B     85    MET     CA    457       0.14     12.011   ; qtot -0.06
  1319   opls_140     85    MET     HA    457       0.06      1.008   ; qtot 0
  1320   opls_136     85    MET     CB    458      -0.12     12.011   ; qtot -0.12
  1321   opls_140     85    MET    HB1    458       0.06      1.008   ; qtot -0.06
  1322   opls_140     85    MET    HB2    458       0.06      1.008   ; qtot 0
  1323   opls_210     85    MET     CG    459      0.048     12.011   ; qtot 0.048
  1324   opls_140     85    MET    HG1    459       0.06      1.008   ; qtot 0.108
  1325   opls_140     85    MET    HG2    459       0.06      1.008   ; qtot 0.168
  1326   opls_202     85    MET     SD    460     -0.335      32.06   ; qtot -0.167
  1327   opls_209     85    MET     CE    461     -0.013     12.011   ; qtot -0.18
  1328   opls_140     85    MET    HE1    461       0.06      1.008   ; qtot -0.12
  1329   opls_140     85    MET    HE2    461       0.06      1.008   ; qtot -0.06
  1330   opls_140     85    MET    HE3    461       0.06      1.008   ; qtot 0
  1331   opls_235     85    MET      C    462        0.5     12.011   ; qtot 0.5
  1332   opls_236     85    MET      O    462       -0.5    15.9994   ; qtot 0
; residue  86 GLU rtp GLU  q -1.0
  1333   opls_238     86    GLU      N    463       -0.5    14.0067   ; qtot -0.5
  1334   opls_241     86    GLU      H    463        0.3      1.008   ; qtot -0.2
  1335  opls_224B     86    GLU     CA    463       0.14     12.011   ; qtot -0.06
  1336   opls_140     86    GLU     HA    463       0.06      1.008   ; qtot 0
  1337   opls_136     86    GLU     CB    464      -0.12     12.011   ; qtot -0.12
  1338   opls_140     86    GLU    HB1    464       0.06      1.008   ; qtot -0.06
  1339   opls_140     86    GLU    HB2    464       0.06      1.008   ; qtot 0
  1340   opls_274     86    GLU     CG    465      -0.22     12.011   ; qtot -0.22
  1341   opls_140     86    GLU    HG1    465       0.06      1.008   ; qtot -0.16
  1342   opls_140     86    GLU    HG2    465       0.06      1.008   ; qtot -0.1
  1343   opls_271     86    GLU     CD    466        0.7     12.011   ; qtot 0.6
  1344   opls_272     86    GLU    OE1    466       -0.8    15.9994   ; qtot -0.2
  1345   opls_272     86    GLU    OE2    466       -0.8    15.9994   ; qtot -1
  1346   opls_235     86    GLU      C    467        0.5     12.011   ; qtot -0.5
  1347   opls_236     86    GLU      O    467       -0.5    15.9994   ; qtot -1
; residue  87 GLY rtp GLY  q  0.0
  1348   opls_238     87    GLY      N    468       -0.5    14.0067   ; qtot -1.5
  1349   opls_241     87    GLY      H    468        0.3      1.008   ; qtot -1.2
  1350  opls_223B     87    GLY     CA    468       0.08     12.011   ; qtot -1.12
  1351   opls_140     87    GLY    HA1    468       0.06      1.008   ; qtot -1.06
  1352   opls_140     87    GLY    HA2    468       0.06      1.008   ; qtot -1
  1353   opls_235     87    GLY      C    469        0.5     12.011   ; qtot -0.5
  1354   opls_236     87    GLY      O    469       -0.5    15.9994   ; qtot -1
; residue  88 GLY rtp GLY  q  0.0
  1355   opls_238     88    GLY      N    470       -0.5    14.0067   ; qtot -1.5
  1356   opls_241     88    GLY      H    470        0.3      1.008   ; qtot -1.2
  1357  opls_223B     88    GLY     CA    470       0.08     12.011   ; qtot -1.12
  1358   opls_140     88    GLY    HA1    470       0.06      1.008   ; qtot -1.06
  1359   opls_140     88    GLY    HA2    470       0.06      1.008   ; qtot -1
  1360   opls_235     88    GLY      C    471        0.5     12.011   ; qtot -0.5
  1361   opls_236     88    GLY      O    471       -0.5    15.9994   ; qtot -1
; residue  89 LYS rtp LYSH q +1.0
  1362   opls_238     89    LYS      N    472       -0.5    14.0067   ; qtot -1.5
  1363   opls_241     89    LYS      H    472        0.3      1.008   ; qtot -1.2
  1364  opls_224B     89    LYS     CA    472       0.14     12.011   ; qtot -1.06
  1365   opls_140     89    LYS     HA    472       0.06      1.008   ; qtot -1
  1366   opls_136     89    LYS     CB    473      -0.12     12.011   ; qtot -1.12
  1367   opls_140     89    LYS    HB1    473       0.06      1.008   ; qtot -1.06
  1368   opls_140     89    LYS    HB2    473       0.06      1.008   ; qtot -1
  1369   opls_136     89    LYS     CG    474      -0.12     12.011   ; qtot -1.12
  1370   opls_140     89    LYS    HG1    474       0.06      1.008   ; qtot -1.06
  1371   opls_140     89    LYS    HG2    474       0.06      1.008   ; qtot -1
  1372   opls_136     89    LYS     CD    475      -0.12     12.011   ; qtot -1.12
  1373   opls_140     89    LYS    HD1    475       0.06      1.008   ; qtot -1.06
  1374   opls_140     89    LYS    HD2    475       0.06      1.008   ; qtot -1
  1375   opls_292     89    LYS     CE    476       0.19     12.011   ; qtot -0.81
  1376   opls_140     89    LYS    HE1    476       0.06      1.008   ; qtot -0.75
  1377   opls_140     89    LYS    HE2    476       0.06      1.008   ; qtot -0.69
  1378   opls_287     89    LYS     NZ    477       -0.3    14.0067   ; qtot -0.99
  1379   opls_290     89    LYS    HZ1    477       0.33      1.008   ; qtot -0.66
  1380   opls_290     89    LYS    HZ2    477       0.33      1.008   ; qtot -0.33
  1381   opls_290     89    LYS    HZ3    477       0.33      1.008   ; qtot 0
  1382   opls_235     89    LYS      C    478        0.5     12.011   ; qtot 0.5
  1383   opls_236     89    LYS      O    478       -0.5    15.9994   ; qtot 0
; residue  90 LEU rtp LEU  q  0.0
  1384   opls_238     90    LEU      N    479       -0.5    14.0067   ; qtot -0.5
  1385   opls_241     90    LEU      H    479        0.3      1.008   ; qtot -0.2
  1386  opls_224B     90    LEU     CA    479       0.14     12.011   ; qtot -0.06
  1387   opls_140     90    LEU     HA    479       0.06      1.008   ; qtot 0
  1388   opls_136     90    LEU     CB    480      -0.12     12.011   ; qtot -0.12
  1389   opls_140     90    LEU    HB1    480       0.06      1.008   ; qtot -0.06
  1390   opls_140     90    LEU    HB2    480       0.06      1.008   ; qtot 0
  1391   opls_137     90    LEU     CG    481      -0.06     12.011   ; qtot -0.06
  1392   opls_140     90    LEU     HG    481       0.06      1.008   ; qtot 0
  1393   opls_135     90    LEU    CD1    482      -0.18     12.011   ; qtot -0.18
  1394   opls_140     90    LEU   HD11    482       0.06      1.008   ; qtot -0.12
  1395   opls_140     90    LEU   HD12    482       0.06      1.008   ; qtot -0.06
  1396   opls_140     90    LEU   HD13    482       0.06      1.008   ; qtot 0
  1397   opls_135     90    LEU    CD2    483      -0.18     12.011   ; qtot -0.18
  1398   opls_140     90    LEU   HD21    483       0.06      1.008   ; qtot -0.12
  1399   opls_140     90    LEU   HD22    483       0.06      1.008   ; qtot -0.06
  1400   opls_140     90    LEU   HD23    483       0.06      1.008   ; qtot 0
  1401   opls_235     90    LEU      C    484        0.5     12.011   ; qtot 0.5
  1402   opls_236     90    LEU      O    484       -0.5    15.9994   ; qtot 0
; residue  91 VAL rtp VAL  q  0.0
  1403   opls_238     91    VAL      N    485       -0.5    14.0067   ; qtot -0.5
  1404   opls_241     91    VAL      H    485        0.3      1.008   ; qtot -0.2
  1405  opls_224B     91    VAL     CA    485       0.14     12.011   ; qtot -0.06
  1406   opls_140     91    VAL     HA    485       0.06      1.008   ; qtot 0
  1407   opls_137     91    VAL     CB    486      -0.06     12.011   ; qtot -0.06
  1408   opls_140     91    VAL     HB    486       0.06      1.008   ; qtot 0
  1409   opls_135     91    VAL    CG1    487      -0.18     12.011   ; qtot -0.18
  1410   opls_140     91    VAL   HG11    487       0.06      1.008   ; qtot -0.12
  1411   opls_140     91    VAL   HG12    487       0.06      1.008   ; qtot -0.06
  1412   opls_140     91    VAL   HG13    487       0.06      1.008   ; qtot 0
  1413   opls_135     91    VAL    CG2    488      -0.18     12.011   ; qtot -0.18
  1414   opls_140     91    VAL   HG21    488       0.06      1.008   ; qtot -0.12
  1415   opls_140     91    VAL   HG22    488       0.06      1.008   ; qtot -0.06
  1416   opls_140     91    VAL   HG23    488       0.06      1.008   ; qtot 0
  1417   opls_235     91    VAL      C    489        0.5     12.011   ; qtot 0.5
  1418   opls_236     91    VAL      O    489       -0.5    15.9994   ; qtot 0
; residue  92 VAL rtp VAL  q  0.0
  1419   opls_238     92    VAL      N    490       -0.5    14.0067   ; qtot -0.5
  1420   opls_241     92    VAL      H    490        0.3      1.008   ; qtot -0.2
  1421  opls_224B     92    VAL     CA    490       0.14     12.011   ; qtot -0.06
  1422   opls_140     92    VAL     HA    490       0.06      1.008   ; qtot 0
  1423   opls_137     92    VAL     CB    491      -0.06     12.011   ; qtot -0.06
  1424   opls_140     92    VAL     HB    491       0.06      1.008   ; qtot 0
  1425   opls_135     92    VAL    CG1    492      -0.18     12.011   ; qtot -0.18
  1426   opls_140     92    VAL   HG11    492       0.06      1.008   ; qtot -0.12
  1427   opls_140     92    VAL   HG12    492       0.06      1.008   ; qtot -0.06
  1428   opls_140     92    VAL   HG13    492       0.06      1.008   ; qtot 0
  1429   opls_135     92    VAL    CG2    493      -0.18     12.011   ; qtot -0.18
  1430   opls_140     92    VAL   HG21    493       0.06      1.008   ; qtot -0.12
  1431   opls_140     92    VAL   HG22    493       0.06      1.008   ; qtot -0.06
  1432   opls_140     92    VAL   HG23    493       0.06      1.008   ; qtot 0
  1433   opls_235     92    VAL      C    494        0.5     12.011   ; qtot 0.5
  1434   opls_236     92    VAL      O    494       -0.5    15.9994   ; qtot 0
; residue  93 ASN rtp ASN  q  0.0
  1435   opls_238     93    ASN      N    495       -0.5    14.0067   ; qtot -0.5
  1436   opls_241     93    ASN      H    495        0.3      1.008   ; qtot -0.2
  1437  opls_224B     93    ASN     CA    496       0.14     12.011   ; qtot -0.06
  1438   opls_140     93    ASN     HA    496       0.06      1.008   ; qtot 0
  1439   opls_136     93    ASN     CB    497      -0.12     12.011   ; qtot -0.12
  1440   opls_140     93    ASN    HB1    497       0.06      1.008   ; qtot -0.06
  1441   opls_140     93    ASN    HB2    497       0.06      1.008   ; qtot 0
  1442   opls_235     93    ASN     CG    498        0.5     12.011   ; qtot 0.5
  1443   opls_236     93    ASN    OD1    498       -0.5    15.9994   ; qtot 0
  1444   opls_237     93    ASN    ND2    499      -0.76    14.0067   ; qtot -0.76
  1445   opls_240     93    ASN   HD21    499       0.38      1.008   ; qtot -0.38
  1446   opls_240     93    ASN   HD22    499       0.38      1.008   ; qtot 0
  1447   opls_235     93    ASN      C    500        0.5     12.011   ; qtot 0.5
  1448   opls_236     93    ASN      O    500       -0.5    15.9994   ; qtot 0
; residue  94 PHE rtp PHE  q  0.0
  1449   opls_238     94    PHE      N    501       -0.5    14.0067   ; qtot -0.5
  1450   opls_241     94    PHE      H    501        0.3      1.008   ; qtot -0.2
  1451  opls_224B     94    PHE     CA    501       0.14     12.011   ; qtot -0.06
  1452   opls_140     94    PHE     HA    501       0.06      1.008   ; qtot 0
  1453   opls_149     94    PHE     CB    502     -0.005     12.011   ; qtot -0.005
  1454   opls_140     94    PHE    HB1    502       0.06      1.008   ; qtot 0.055
  1455   opls_140     94    PHE    HB2    502       0.06      1.008   ; qtot 0.115
  1456   opls_145     94    PHE     CG    502     -0.115     12.011   ; qtot 0
  1457   opls_145     94    PHE    CD1    503     -0.115     12.011   ; qtot -0.115
  1458   opls_146     94    PHE    HD1    503      0.115      1.008   ; qtot 0
  1459   opls_145     94    PHE    CD2    504     -0.115     12.011   ; qtot -0.115
  1460   opls_146     94    PHE    HD2    504      0.115      1.008   ; qtot 0
  1461   opls_145     94    PHE    CE1    505     -0.115     12.011   ; qtot -0.115
  1462   opls_146     94    PHE    HE1    505      0.115      1.008   ; qtot 0
  1463   opls_145     94    PHE    CE2    506     -0.115     12.011   ; qtot -0.115
  1464   opls_146     94    PHE    HE2    506      0.115      1.008   ; qtot 0
  1465   opls_145     94    PHE     CZ    507     -0.115     12.011   ; qtot -0.115
  1466   opls_146     94    PHE     HZ    507      0.115      1.008   ; qtot 0
  1467   opls_235     94    PHE      C    508        0.5     12.011   ; qtot 0.5
  1468   opls_236     94    PHE      O    508       -0.5    15.9994   ; qtot 0
; residue  95 PRO rtp PRO  q  0.0
  1469   opls_239     95    PRO      N    509      -0.14    14.0067   ; qtot -0.14
  1470   opls_246     95    PRO     CA    509       0.01     12.011   ; qtot -0.13
  1471   opls_140     95    PRO     HA    509       0.06      1.008   ; qtot -0.07
  1472   opls_136     95    PRO     CB    510      -0.12     12.011   ; qtot -0.19
  1473   opls_140     95    PRO    HB1    510       0.06      1.008   ; qtot -0.13
  1474   opls_140     95    PRO    HB2    510       0.06      1.008   ; qtot -0.07
  1475   opls_136     95    PRO     CG    511      -0.12     12.011   ; qtot -0.19
  1476   opls_140     95    PRO    HG1    511       0.06      1.008   ; qtot -0.13
  1477   opls_140     95    PRO    HG2    511       0.06      1.008   ; qtot -0.07
  1478   opls_245     95    PRO     CD    512      -0.05     12.011   ; qtot -0.12
  1479   opls_140     95    PRO    HD1    512       0.06      1.008   ; qtot -0.06
  1480   opls_140     95    PRO    HD2    512       0.06      1.008   ; qtot 0
  1481   opls_235     95    PRO      C    513        0.5     12.011   ; qtot 0.5
  1482   opls_236     95    PRO      O    513       -0.5    15.9994   ; qtot 0
; residue  96 ASN rtp ASN  q  0.0
  1483   opls_238     96    ASN      N    514       -0.5    14.0067   ; qtot -0.5
  1484   opls_241     96    ASN      H    514        0.3      1.008   ; qtot -0.2
  1485  opls_224B     96    ASN     CA    515       0.14     12.011   ; qtot -0.06
  1486   opls_140     96    ASN     HA    515       0.06      1.008   ; qtot 0
  1487   opls_136     96    ASN     CB    516      -0.12     12.011   ; qtot -0.12
  1488   opls_140     96    ASN    HB1    516       0.06      1.008   ; qtot -0.06
  1489   opls_140     96    ASN    HB2    516       0.06      1.008   ; qtot 0
  1490   opls_235     96    ASN     CG    517        0.5     12.011   ; qtot 0.5
  1491   opls_236     96    ASN    OD1    517       -0.5    15.9994   ; qtot 0
  1492   opls_237     96    ASN    ND2    518      -0.76    14.0067   ; qtot -0.76
  1493   opls_240     96    ASN   HD21    518       0.38      1.008   ; qtot -0.38
  1494   opls_240     96    ASN   HD22    518       0.38      1.008   ; qtot 0
  1495   opls_235     96    ASN      C    519        0.5     12.011   ; qtot 0.5
  1496   opls_236     96    ASN      O    519       -0.5    15.9994   ; qtot 0
; residue  97 TYR rtp TYR  q  0.0
  1497   opls_238     97    TYR      N    520       -0.5    14.0067   ; qtot -0.5
  1498   opls_241     97    TYR      H    520        0.3      1.008   ; qtot -0.2
  1499  opls_224B     97    TYR     CA    520       0.14     12.011   ; qtot -0.06
  1500   opls_140     97    TYR     HA    520       0.06      1.008   ; qtot 0
  1501   opls_149     97    TYR     CB    521     -0.005     12.011   ; qtot -0.005
  1502   opls_140     97    TYR    HB1    521       0.06      1.008   ; qtot 0.055
  1503   opls_140     97    TYR    HB2    521       0.06      1.008   ; qtot 0.115
  1504   opls_145     97    TYR     CG    521     -0.115     12.011   ; qtot 0
  1505   opls_145     97    TYR    CD1    522     -0.115     12.011   ; qtot -0.115
  1506   opls_146     97    TYR    HD1    522      0.115      1.008   ; qtot 0
  1507   opls_145     97    TYR    CD2    523     -0.115     12.011   ; qtot -0.115
  1508   opls_146     97    TYR    HD2    523      0.115      1.008   ; qtot 0
  1509   opls_145     97    TYR    CE1    524     -0.115     12.011   ; qtot -0.115
  1510   opls_146     97    TYR    HE1    524      0.115      1.008   ; qtot 0
  1511   opls_145     97    TYR    CE2    525     -0.115     12.011   ; qtot -0.115
  1512   opls_146     97    TYR    HE2    525      0.115      1.008   ; qtot 0
  1513   opls_166     97    TYR     CZ    526       0.15     12.011   ; qtot 0.15
  1514   opls_167     97    TYR     OH    526     -0.585    15.9994   ; qtot -0.435
  1515   opls_168     97    TYR     HH    526      0.435      1.008   ; qtot 0
  1516   opls_235     97    TYR      C    527        0.5     12.011   ; qtot 0.5
  1517   opls_236     97    TYR      O    527       -0.5    15.9994   ; qtot 0
; residue  98 HIS rtp HISD q  0.0
  1518   opls_238     98    HIS      N    528       -0.5    14.0067   ; qtot -0.5
  1519   opls_241     98    HIS      H    528        0.3      1.008   ; qtot -0.2
  1520  opls_224B     98    HIS     CA    528       0.14     12.011   ; qtot -0.06
  1521   opls_140     98    HIS     HA    528       0.06      1.008   ; qtot 0
  1522   opls_505     98    HIS     CB    529     -0.297     12.011   ; qtot -0.297
  1523   opls_140     98    HIS    HB1    529       0.06      1.008   ; qtot -0.237
  1524   opls_140     98    HIS    HB2    529       0.06      1.008   ; qtot -0.177
  1525   opls_508     98    HIS     CG    530     -0.261     12.011   ; qtot -0.438
  1526   opls_503     98    HIS    ND1    531     -0.291    14.0067   ; qtot -0.729
  1527   opls_504     98    HIS    HD1    531      0.326      1.008   ; qtot -0.403
  1528   opls_507     98    HIS    CD2    532      0.504     12.011   ; qtot 0.101
  1529   opls_146     98    HIS    HD2    532      0.183      1.008   ; qtot 0.284
  1530   opls_506     98    HIS    CE1    533      0.182     12.011   ; qtot 0.466
  1531   opls_146     98    HIS    HE1    533      0.098      1.008   ; qtot 0.564
  1532   opls_511     98    HIS    NE2    534     -0.564    14.0067   ; qtot 0
  1533   opls_235     98    HIS      C    535        0.5     12.011   ; qtot 0.5
  1534   opls_236     98    HIS      O    535       -0.5    15.9994   ; qtot 0
; residue  99 GLN rtp GLN  q  0.0
  1535   opls_238     99    GLN      N    536       -0.5    14.0067   ; qtot -0.5
  1536   opls_241     99    GLN      H    536        0.3      1.008   ; qtot -0.2
  1537  opls_224B     99    GLN     CA    537       0.14     12.011   ; qtot -0.06
  1538   opls_140     99    GLN     HA    537       0.06      1.008   ; qtot 0
  1539   opls_136     99    GLN     CB    538      -0.12     12.011   ; qtot -0.12
  1540   opls_140     99    GLN    HB1    538       0.06      1.008   ; qtot -0.06
  1541   opls_140     99    GLN    HB2    538       0.06      1.008   ; qtot 0
  1542   opls_136     99    GLN     CG    539      -0.12     12.011   ; qtot -0.12
  1543   opls_140     99    GLN    HG1    539       0.06      1.008   ; qtot -0.06
  1544   opls_140     99    GLN    HG2    539       0.06      1.008   ; qtot 0
  1545   opls_235     99    GLN     CD    540        0.5     12.011   ; qtot 0.5
  1546   opls_236     99    GLN    OE1    540       -0.5    15.9994   ; qtot 0
  1547   opls_237     99    GLN    NE2    541      -0.76    14.0067   ; qtot -0.76
  1548   opls_240     99    GLN   HE21    541       0.38      1.008   ; qtot -0.38
  1549   opls_240     99    GLN   HE22    541       0.38      1.008   ; qtot 0
  1550   opls_235     99    GLN      C    542        0.5     12.011   ; qtot 0.5
  1551   opls_236     99    GLN      O    542       -0.5    15.9994   ; qtot 0
; residue 100 THR rtp THR  q  0.0
  1552   opls_238    100    THR      N    543       -0.5    14.0067   ; qtot -0.5
  1553   opls_241    100    THR      H    543        0.3      1.008   ; qtot -0.2
  1554  opls_224B    100    THR     CA    543       0.14     12.011   ; qtot -0.06
  1555   opls_140    100    THR     HA    543       0.06      1.008   ; qtot 0
  1556   opls_158    100    THR     CB    544      0.205     12.011   ; qtot 0.205
  1557   opls_140    100    THR     HB    544       0.06      1.008   ; qtot 0.265
  1558   opls_154    100    THR    OG1    544     -0.683    15.9994   ; qtot -0.418
  1559   opls_155    100    THR    HG1    544      0.418      1.008   ; qtot 0
  1560   opls_135    100    THR    CG2    545      -0.18     12.011   ; qtot -0.18
  1561   opls_140    100    THR   HG21    545       0.06      1.008   ; qtot -0.12
  1562   opls_140    100    THR   HG22    545       0.06      1.008   ; qtot -0.06
  1563   opls_140    100    THR   HG23    545       0.06      1.008   ; qtot 0
  1564   opls_235    100    THR      C    546        0.5     12.011   ; qtot 0.5
  1565   opls_236    100    THR      O    546       -0.5    15.9994   ; qtot 0
; residue 101 SER rtp SER  q  0.0
  1566   opls_238    101    SER      N    547       -0.5    14.0067   ; qtot -0.5
  1567   opls_241    101    SER      H    547        0.3      1.008   ; qtot -0.2
  1568  opls_224B    101    SER     CA    547       0.14     12.011   ; qtot -0.06
  1569   opls_140    101    SER     HA    547       0.06      1.008   ; qtot 0
  1570   opls_157    101    SER     CB    548      0.145     12.011   ; qtot 0.145
  1571   opls_140    101    SER    HB1    548       0.06      1.008   ; qtot 0.205
  1572   opls_140    101    SER    HB2    548       0.06      1.008   ; qtot 0.265
  1573   opls_154    101    SER     OG    549     -0.683    15.9994   ; qtot -0.418
  1574   opls_155    101    SER     HG    549      0.418      1.008   ; qtot 0
  1575   opls_235    101    SER      C    550        0.5     12.011   ; qtot 0.5
  1576   opls_236    101    SER      O    550       -0.5    15.9994   ; qtot 0
; residue 102 GLU rtp GLU  q -1.0
  1577   opls_238    102    GLU      N    551       -0.5    14.0067   ; qtot -0.5
  1578   opls_241    102    GLU      H    551        0.3      1.008   ; qtot -0.2
  1579  opls_224B    102    GLU     CA    551       0.14     12.011   ; qtot -0.06
  1580   opls_140    102    GLU     HA    551       0.06      1.008   ; qtot 0
  1581   opls_136    102    GLU     CB    552      -0.12     12.011   ; qtot -0.12
  1582   opls_140    102    GLU    HB1    552       0.06      1.008   ; qtot -0.06
  1583   opls_140    102    GLU    HB2    552       0.06      1.008   ; qtot 0
  1584   opls_274    102    GLU     CG    553      -0.22     12.011   ; qtot -0.22
  1585   opls_140    102    GLU    HG1    553       0.06      1.008   ; qtot -0.16
  1586   opls_140    102    GLU    HG2    553       0.06      1.008   ; qtot -0.1
  1587   opls_271    102    GLU     CD    554        0.7     12.011   ; qtot 0.6
  1588   opls_272    102    GLU    OE1    554       -0.8    15.9994   ; qtot -0.2
  1589   opls_272    102    GLU    OE2    554       -0.8    15.9994   ; qtot -1
  1590   opls_235    102    GLU      C    555        0.5     12.011   ; qtot -0.5
  1591   opls_236    102    GLU      O    555       -0.5    15.9994   ; qtot -1
; residue 103 ILE rtp ILE  q  0.0
  1592   opls_238    103    ILE      N    556       -0.5    14.0067   ; qtot -1.5
  1593   opls_241    103    ILE      H    556        0.3      1.008   ; qtot -1.2
  1594  opls_224B    103    ILE     CA    556       0.14     12.011   ; qtot -1.06
  1595   opls_140    103    ILE     HA    556       0.06      1.008   ; qtot -1
  1596   opls_137    103    ILE     CB    557      -0.06     12.011   ; qtot -1.06
  1597   opls_140    103    ILE     HB    557       0.06      1.008   ; qtot -1
  1598   opls_136    103    ILE    CG1    558      -0.12     12.011   ; qtot -1.12
  1599   opls_140    103    ILE   HG11    558       0.06      1.008   ; qtot -1.06
  1600   opls_140    103    ILE   HG12    558       0.06      1.008   ; qtot -1
  1601   opls_135    103    ILE    CG2    559      -0.18     12.011   ; qtot -1.18
  1602   opls_140    103    ILE   HG21    559       0.06      1.008   ; qtot -1.12
  1603   opls_140    103    ILE   HG22    559       0.06      1.008   ; qtot -1.06
  1604   opls_140    103    ILE   HG23    559       0.06      1.008   ; qtot -1
  1605   opls_135    103    ILE     CD    560      -0.18     12.011   ; qtot -1.18
  1606   opls_140    103    ILE    HD1    560       0.06      1.008   ; qtot -1.12
  1607   opls_140    103    ILE    HD2    560       0.06      1.008   ; qtot -1.06
  1608   opls_140    103    ILE    HD3    560       0.06      1.008   ; qtot -1
  1609   opls_235    103    ILE      C    561        0.5     12.011   ; qtot -0.5
  1610   opls_236    103    ILE      O    561       -0.5    15.9994   ; qtot -1
; residue 104 VAL rtp VAL  q  0.0
  1611   opls_238    104    VAL      N    562       -0.5    14.0067   ; qtot -1.5
  1612   opls_241    104    VAL      H    562        0.3      1.008   ; qtot -1.2
  1613  opls_224B    104    VAL     CA    562       0.14     12.011   ; qtot -1.06
  1614   opls_140    104    VAL     HA    562       0.06      1.008   ; qtot -1
  1615   opls_137    104    VAL     CB    563      -0.06     12.011   ; qtot -1.06
  1616   opls_140    104    VAL     HB    563       0.06      1.008   ; qtot -1
  1617   opls_135    104    VAL    CG1    564      -0.18     12.011   ; qtot -1.18
  1618   opls_140    104    VAL   HG11    564       0.06      1.008   ; qtot -1.12
  1619   opls_140    104    VAL   HG12    564       0.06      1.008   ; qtot -1.06
  1620   opls_140    104    VAL   HG13    564       0.06      1.008   ; qtot -1
  1621   opls_135    104    VAL    CG2    565      -0.18     12.011   ; qtot -1.18
  1622   opls_140    104    VAL   HG21    565       0.06      1.008   ; qtot -1.12
  1623   opls_140    104    VAL   HG22    565       0.06      1.008   ; qtot -1.06
  1624   opls_140    104    VAL   HG23    565       0.06      1.008   ; qtot -1
  1625   opls_235    104    VAL      C    566        0.5     12.011   ; qtot -0.5
  1626   opls_236    104    VAL      O    566       -0.5    15.9994   ; qtot -1
; residue 105 GLY rtp GLY  q  0.0
  1627   opls_238    105    GLY      N    567       -0.5    14.0067   ; qtot -1.5
  1628   opls_241    105    GLY      H    567        0.3      1.008   ; qtot -1.2
  1629  opls_223B    105    GLY     CA    567       0.08     12.011   ; qtot -1.12
  1630   opls_140    105    GLY    HA1    567       0.06      1.008   ; qtot -1.06
  1631   opls_140    105    GLY    HA2    567       0.06      1.008   ; qtot -1
  1632   opls_235    105    GLY      C    568        0.5     12.011   ; qtot -0.5
  1633   opls_236    105    GLY      O    568       -0.5    15.9994   ; qtot -1
; residue 106 ASP rtp ASP  q -1.0
  1634   opls_238    106    ASP      N    569       -0.5    14.0067   ; qtot -1.5
  1635   opls_241    106    ASP      H    569        0.3      1.008   ; qtot -1.2
  1636  opls_224B    106    ASP     CA    569       0.14     12.011   ; qtot -1.06
  1637   opls_140    106    ASP     HA    569       0.06      1.008   ; qtot -1
  1638   opls_274    106    ASP     CB    570      -0.22     12.011   ; qtot -1.22
  1639   opls_140    106    ASP    HB1    570       0.06      1.008   ; qtot -1.16
  1640   opls_140    106    ASP    HB2    570       0.06      1.008   ; qtot -1.1
  1641   opls_271    106    ASP     CG    571        0.7     12.011   ; qtot -0.4
  1642   opls_272    106    ASP    OD1    571       -0.8    15.9994   ; qtot -1.2
  1643   opls_272    106    ASP    OD2    571       -0.8    15.9994   ; qtot -2
  1644   opls_235    106    ASP      C    572        0.5     12.011   ; qtot -1.5
  1645   opls_236    106    ASP      O    572       -0.5    15.9994   ; qtot -2
; residue 107 LYS rtp LYSH q +1.0
  1646   opls_238    107    LYS      N    573       -0.5    14.0067   ; qtot -2.5
  1647   opls_241    107    LYS      H    573        0.3      1.008   ; qtot -2.2
  1648  opls_224B    107    LYS     CA    573       0.14     12.011   ; qtot -2.06
  1649   opls_140    107    LYS     HA    573       0.06      1.008   ; qtot -2
  1650   opls_136    107    LYS     CB    574      -0.12     12.011   ; qtot -2.12
  1651   opls_140    107    LYS    HB1    574       0.06      1.008   ; qtot -2.06
  1652   opls_140    107    LYS    HB2    574       0.06      1.008   ; qtot -2
  1653   opls_136    107    LYS     CG    575      -0.12     12.011   ; qtot -2.12
  1654   opls_140    107    LYS    HG1    575       0.06      1.008   ; qtot -2.06
  1655   opls_140    107    LYS    HG2    575       0.06      1.008   ; qtot -2
  1656   opls_136    107    LYS     CD    576      -0.12     12.011   ; qtot -2.12
  1657   opls_140    107    LYS    HD1    576       0.06      1.008   ; qtot -2.06
  1658   opls_140    107    LYS    HD2    576       0.06      1.008   ; qtot -2
  1659   opls_292    107    LYS     CE    577       0.19     12.011   ; qtot -1.81
  1660   opls_140    107    LYS    HE1    577       0.06      1.008   ; qtot -1.75
  1661   opls_140    107    LYS    HE2    577       0.06      1.008   ; qtot -1.69
  1662   opls_287    107    LYS     NZ    578       -0.3    14.0067   ; qtot -1.99
  1663   opls_290    107    LYS    HZ1    578       0.33      1.008   ; qtot -1.66
  1664   opls_290    107    LYS    HZ2    578       0.33      1.008   ; qtot -1.33
  1665   opls_290    107    LYS    HZ3    578       0.33      1.008   ; qtot -1
  1666   opls_235    107    LYS      C    579        0.5     12.011   ; qtot -0.5
  1667   opls_236    107    LYS      O    579       -0.5    15.9994   ; qtot -1
; residue 108 LEU rtp LEU  q  0.0
  1668   opls_238    108    LEU      N    580       -0.5    14.0067   ; qtot -1.5
  1669   opls_241    108    LEU      H    580        0.3      1.008   ; qtot -1.2
  1670  opls_224B    108    LEU     CA    580       0.14     12.011   ; qtot -1.06
  1671   opls_140    108    LEU     HA    580       0.06      1.008   ; qtot -1
  1672   opls_136    108    LEU     CB    581      -0.12     12.011   ; qtot -1.12
  1673   opls_140    108    LEU    HB1    581       0.06      1.008   ; qtot -1.06
  1674   opls_140    108    LEU    HB2    581       0.06      1.008   ; qtot -1
  1675   opls_137    108    LEU     CG    582      -0.06     12.011   ; qtot -1.06
  1676   opls_140    108    LEU     HG    582       0.06      1.008   ; qtot -1
  1677   opls_135    108    LEU    CD1    583      -0.18     12.011   ; qtot -1.18
  1678   opls_140    108    LEU   HD11    583       0.06      1.008   ; qtot -1.12
  1679   opls_140    108    LEU   HD12    583       0.06      1.008   ; qtot -1.06
  1680   opls_140    108    LEU   HD13    583       0.06      1.008   ; qtot -1
  1681   opls_135    108    LEU    CD2    584      -0.18     12.011   ; qtot -1.18
  1682   opls_140    108    LEU   HD21    584       0.06      1.008   ; qtot -1.12
  1683   opls_140    108    LEU   HD22    584       0.06      1.008   ; qtot -1.06
  1684   opls_140    108    LEU   HD23    584       0.06      1.008   ; qtot -1
  1685   opls_235    108    LEU      C    585        0.5     12.011   ; qtot -0.5
  1686   opls_236    108    LEU      O    585       -0.5    15.9994   ; qtot -1
; residue 109 VAL rtp VAL  q  0.0
  1687   opls_238    109    VAL      N    586       -0.5    14.0067   ; qtot -1.5
  1688   opls_241    109    VAL      H    586        0.3      1.008   ; qtot -1.2
  1689  opls_224B    109    VAL     CA    586       0.14     12.011   ; qtot -1.06
  1690   opls_140    109    VAL     HA    586       0.06      1.008   ; qtot -1
  1691   opls_137    109    VAL     CB    587      -0.06     12.011   ; qtot -1.06
  1692   opls_140    109    VAL     HB    587       0.06      1.008   ; qtot -1
  1693   opls_135    109    VAL    CG1    588      -0.18     12.011   ; qtot -1.18
  1694   opls_140    109    VAL   HG11    588       0.06      1.008   ; qtot -1.12
  1695   opls_140    109    VAL   HG12    588       0.06      1.008   ; qtot -1.06
  1696   opls_140    109    VAL   HG13    588       0.06      1.008   ; qtot -1
  1697   opls_135    109    VAL    CG2    589      -0.18     12.011   ; qtot -1.18
  1698   opls_140    109    VAL   HG21    589       0.06      1.008   ; qtot -1.12
  1699   opls_140    109    VAL   HG22    589       0.06      1.008   ; qtot -1.06
  1700   opls_140    109    VAL   HG23    589       0.06      1.008   ; qtot -1
  1701   opls_235    109    VAL      C    590        0.5     12.011   ; qtot -0.5
  1702   opls_236    109    VAL      O    590       -0.5    15.9994   ; qtot -1
; residue 110 GLU rtp GLU  q -1.0
  1703   opls_238    110    GLU      N    591       -0.5    14.0067   ; qtot -1.5
  1704   opls_241    110    GLU      H    591        0.3      1.008   ; qtot -1.2
  1705  opls_224B    110    GLU     CA    591       0.14     12.011   ; qtot -1.06
  1706   opls_140    110    GLU     HA    591       0.06      1.008   ; qtot -1
  1707   opls_136    110    GLU     CB    592      -0.12     12.011   ; qtot -1.12
  1708   opls_140    110    GLU    HB1    592       0.06      1.008   ; qtot -1.06
  1709   opls_140    110    GLU    HB2    592       0.06      1.008   ; qtot -1
  1710   opls_274    110    GLU     CG    593      -0.22     12.011   ; qtot -1.22
  1711   opls_140    110    GLU    HG1    593       0.06      1.008   ; qtot -1.16
  1712   opls_140    110    GLU    HG2    593       0.06      1.008   ; qtot -1.1
  1713   opls_271    110    GLU     CD    594        0.7     12.011   ; qtot -0.4
  1714   opls_272    110    GLU    OE1    594       -0.8    15.9994   ; qtot -1.2
  1715   opls_272    110    GLU    OE2    594       -0.8    15.9994   ; qtot -2
  1716   opls_235    110    GLU      C    595        0.5     12.011   ; qtot -1.5
  1717   opls_236    110    GLU      O    595       -0.5    15.9994   ; qtot -2
; residue 111 VAL rtp VAL  q  0.0
  1718   opls_238    111    VAL      N    596       -0.5    14.0067   ; qtot -2.5
  1719   opls_241    111    VAL      H    596        0.3      1.008   ; qtot -2.2
  1720  opls_224B    111    VAL     CA    596       0.14     12.011   ; qtot -2.06
  1721   opls_140    111    VAL     HA    596       0.06      1.008   ; qtot -2
  1722   opls_137    111    VAL     CB    597      -0.06     12.011   ; qtot -2.06
  1723   opls_140    111    VAL     HB    597       0.06      1.008   ; qtot -2
  1724   opls_135    111    VAL    CG1    598      -0.18     12.011   ; qtot -2.18
  1725   opls_140    111    VAL   HG11    598       0.06      1.008   ; qtot -2.12
  1726   opls_140    111    VAL   HG12    598       0.06      1.008   ; qtot -2.06
  1727   opls_140    111    VAL   HG13    598       0.06      1.008   ; qtot -2
  1728   opls_135    111    VAL    CG2    599      -0.18     12.011   ; qtot -2.18
  1729   opls_140    111    VAL   HG21    599       0.06      1.008   ; qtot -2.12
  1730   opls_140    111    VAL   HG22    599       0.06      1.008   ; qtot -2.06
  1731   opls_140    111    VAL   HG23    599       0.06      1.008   ; qtot -2
  1732   opls_235    111    VAL      C    600        0.5     12.011   ; qtot -1.5
  1733   opls_236    111    VAL      O    600       -0.5    15.9994   ; qtot -2
; residue 112 SER rtp SER  q  0.0
  1734   opls_238    112    SER      N    601       -0.5    14.0067   ; qtot -2.5
  1735   opls_241    112    SER      H    601        0.3      1.008   ; qtot -2.2
  1736  opls_224B    112    SER     CA    601       0.14     12.011   ; qtot -2.06
  1737   opls_140    112    SER     HA    601       0.06      1.008   ; qtot -2
  1738   opls_157    112    SER     CB    602      0.145     12.011   ; qtot -1.855
  1739   opls_140    112    SER    HB1    602       0.06      1.008   ; qtot -1.795
  1740   opls_140    112    SER    HB2    602       0.06      1.008   ; qtot -1.735
  1741   opls_154    112    SER     OG    603     -0.683    15.9994   ; qtot -2.418
  1742   opls_155    112    SER     HG    603      0.418      1.008   ; qtot -2
  1743   opls_235    112    SER      C    604        0.5     12.011   ; qtot -1.5
  1744   opls_236    112    SER      O    604       -0.5    15.9994   ; qtot -2
; residue 113 THR rtp THR  q  0.0
  1745   opls_238    113    THR      N    605       -0.5    14.0067   ; qtot -2.5
  1746   opls_241    113    THR      H    605        0.3      1.008   ; qtot -2.2
  1747  opls_224B    113    THR     CA    605       0.14     12.011   ; qtot -2.06
  1748   opls_140    113    THR     HA    605       0.06      1.008   ; qtot -2
  1749   opls_158    113    THR     CB    606      0.205     12.011   ; qtot -1.795
  1750   opls_140    113    THR     HB    606       0.06      1.008   ; qtot -1.735
  1751   opls_154    113    THR    OG1    606     -0.683    15.9994   ; qtot -2.418
  1752   opls_155    113    THR    HG1    606      0.418      1.008   ; qtot -2
  1753   opls_135    113    THR    CG2    607      -0.18     12.011   ; qtot -2.18
  1754   opls_140    113    THR   HG21    607       0.06      1.008   ; qtot -2.12
  1755   opls_140    113    THR   HG22    607       0.06      1.008   ; qtot -2.06
  1756   opls_140    113    THR   HG23    607       0.06      1.008   ; qtot -2
  1757   opls_235    113    THR      C    608        0.5     12.011   ; qtot -1.5
  1758   opls_236    113    THR      O    608       -0.5    15.9994   ; qtot -2
; residue 114 ILE rtp ILE  q  0.0
  1759   opls_238    114    ILE      N    609       -0.5    14.0067   ; qtot -2.5
  1760   opls_241    114    ILE      H    609        0.3      1.008   ; qtot -2.2
  1761  opls_224B    114    ILE     CA    609       0.14     12.011   ; qtot -2.06
  1762   opls_140    114    ILE     HA    609       0.06      1.008   ; qtot -2
  1763   opls_137    114    ILE     CB    610      -0.06     12.011   ; qtot -2.06
  1764   opls_140    114    ILE     HB    610       0.06      1.008   ; qtot -2
  1765   opls_136    114    ILE    CG1    611      -0.12     12.011   ; qtot -2.12
  1766   opls_140    114    ILE   HG11    611       0.06      1.008   ; qtot -2.06
  1767   opls_140    114    ILE   HG12    611       0.06      1.008   ; qtot -2
  1768   opls_135    114    ILE    CG2    612      -0.18     12.011   ; qtot -2.18
  1769   opls_140    114    ILE   HG21    612       0.06      1.008   ; qtot -2.12
  1770   opls_140    114    ILE   HG22    612       0.06      1.008   ; qtot -2.06
  1771   opls_140    114    ILE   HG23    612       0.06      1.008   ; qtot -2
  1772   opls_135    114    ILE     CD    613      -0.18     12.011   ; qtot -2.18
  1773   opls_140    114    ILE    HD1    613       0.06      1.008   ; qtot -2.12
  1774   opls_140    114    ILE    HD2    613       0.06      1.008   ; qtot -2.06
  1775   opls_140    114    ILE    HD3    613       0.06      1.008   ; qtot -2
  1776   opls_235    114    ILE      C    614        0.5     12.011   ; qtot -1.5
  1777   opls_236    114    ILE      O    614       -0.5    15.9994   ; qtot -2
; residue 115 GLY rtp GLY  q  0.0
  1778   opls_238    115    GLY      N    615       -0.5    14.0067   ; qtot -2.5
  1779   opls_241    115    GLY      H    615        0.3      1.008   ; qtot -2.2
  1780  opls_223B    115    GLY     CA    615       0.08     12.011   ; qtot -2.12
  1781   opls_140    115    GLY    HA1    615       0.06      1.008   ; qtot -2.06
  1782   opls_140    115    GLY    HA2    615       0.06      1.008   ; qtot -2
  1783   opls_235    115    GLY      C    616        0.5     12.011   ; qtot -1.5
  1784   opls_236    115    GLY      O    616       -0.5    15.9994   ; qtot -2
; residue 116 GLY rtp GLY  q  0.0
  1785   opls_238    116    GLY      N    617       -0.5    14.0067   ; qtot -2.5
  1786   opls_241    116    GLY      H    617        0.3      1.008   ; qtot -2.2
  1787  opls_223B    116    GLY     CA    617       0.08     12.011   ; qtot -2.12
  1788   opls_140    116    GLY    HA1    617       0.06      1.008   ; qtot -2.06
  1789   opls_140    116    GLY    HA2    617       0.06      1.008   ; qtot -2
  1790   opls_235    116    GLY      C    618        0.5     12.011   ; qtot -1.5
  1791   opls_236    116    GLY      O    618       -0.5    15.9994   ; qtot -2
; residue 117 VAL rtp VAL  q  0.0
  1792   opls_238    117    VAL      N    619       -0.5    14.0067   ; qtot -2.5
  1793   opls_241    117    VAL      H    619        0.3      1.008   ; qtot -2.2
  1794  opls_224B    117    VAL     CA    619       0.14     12.011   ; qtot -2.06
  1795   opls_140    117    VAL     HA    619       0.06      1.008   ; qtot -2
  1796   opls_137    117    VAL     CB    620      -0.06     12.011   ; qtot -2.06
  1797   opls_140    117    VAL     HB    620       0.06      1.008   ; qtot -2
  1798   opls_135    117    VAL    CG1    621      -0.18     12.011   ; qtot -2.18
  1799   opls_140    117    VAL   HG11    621       0.06      1.008   ; qtot -2.12
  1800   opls_140    117    VAL   HG12    621       0.06      1.008   ; qtot -2.06
  1801   opls_140    117    VAL   HG13    621       0.06      1.008   ; qtot -2
  1802   opls_135    117    VAL    CG2    622      -0.18     12.011   ; qtot -2.18
  1803   opls_140    117    VAL   HG21    622       0.06      1.008   ; qtot -2.12
  1804   opls_140    117    VAL   HG22    622       0.06      1.008   ; qtot -2.06
  1805   opls_140    117    VAL   HG23    622       0.06      1.008   ; qtot -2
  1806   opls_235    117    VAL      C    623        0.5     12.011   ; qtot -1.5
  1807   opls_236    117    VAL      O    623       -0.5    15.9994   ; qtot -2
; residue 118 THR rtp THR  q  0.0
  1808   opls_238    118    THR      N    624       -0.5    14.0067   ; qtot -2.5
  1809   opls_241    118    THR      H    624        0.3      1.008   ; qtot -2.2
  1810  opls_224B    118    THR     CA    624       0.14     12.011   ; qtot -2.06
  1811   opls_140    118    THR     HA    624       0.06      1.008   ; qtot -2
  1812   opls_158    118    THR     CB    625      0.205     12.011   ; qtot -1.795
  1813   opls_140    118    THR     HB    625       0.06      1.008   ; qtot -1.735
  1814   opls_154    118    THR    OG1    625     -0.683    15.9994   ; qtot -2.418
  1815   opls_155    118    THR    HG1    625      0.418      1.008   ; qtot -2
  1816   opls_135    118    THR    CG2    626      -0.18     12.011   ; qtot -2.18
  1817   opls_140    118    THR   HG21    626       0.06      1.008   ; qtot -2.12
  1818   opls_140    118    THR   HG22    626       0.06      1.008   ; qtot -2.06
  1819   opls_140    118    THR   HG23    626       0.06      1.008   ; qtot -2
  1820   opls_235    118    THR      C    627        0.5     12.011   ; qtot -1.5
  1821   opls_236    118    THR      O    627       -0.5    15.9994   ; qtot -2
; residue 119 TYR rtp TYR  q  0.0
  1822   opls_238    119    TYR      N    628       -0.5    14.0067   ; qtot -2.5
  1823   opls_241    119    TYR      H    628        0.3      1.008   ; qtot -2.2
  1824  opls_224B    119    TYR     CA    628       0.14     12.011   ; qtot -2.06
  1825   opls_140    119    TYR     HA    628       0.06      1.008   ; qtot -2
  1826   opls_149    119    TYR     CB    629     -0.005     12.011   ; qtot -2.005
  1827   opls_140    119    TYR    HB1    629       0.06      1.008   ; qtot -1.945
  1828   opls_140    119    TYR    HB2    629       0.06      1.008   ; qtot -1.885
  1829   opls_145    119    TYR     CG    629     -0.115     12.011   ; qtot -2
  1830   opls_145    119    TYR    CD1    630     -0.115     12.011   ; qtot -2.115
  1831   opls_146    119    TYR    HD1    630      0.115      1.008   ; qtot -2
  1832   opls_145    119    TYR    CD2    631     -0.115     12.011   ; qtot -2.115
  1833   opls_146    119    TYR    HD2    631      0.115      1.008   ; qtot -2
  1834   opls_145    119    TYR    CE1    632     -0.115     12.011   ; qtot -2.115
  1835   opls_146    119    TYR    HE1    632      0.115      1.008   ; qtot -2
  1836   opls_145    119    TYR    CE2    633     -0.115     12.011   ; qtot -2.115
  1837   opls_146    119    TYR    HE2    633      0.115      1.008   ; qtot -2
  1838   opls_166    119    TYR     CZ    634       0.15     12.011   ; qtot -1.85
  1839   opls_167    119    TYR     OH    634     -0.585    15.9994   ; qtot -2.435
  1840   opls_168    119    TYR     HH    634      0.435      1.008   ; qtot -2
  1841   opls_235    119    TYR      C    635        0.5     12.011   ; qtot -1.5
  1842   opls_236    119    TYR      O    635       -0.5    15.9994   ; qtot -2
; residue 120 GLU rtp GLU  q -1.0
  1843   opls_238    120    GLU      N    636       -0.5    14.0067   ; qtot -2.5
  1844   opls_241    120    GLU      H    636        0.3      1.008   ; qtot -2.2
  1845  opls_224B    120    GLU     CA    636       0.14     12.011   ; qtot -2.06
  1846   opls_140    120    GLU     HA    636       0.06      1.008   ; qtot -2
  1847   opls_136    120    GLU     CB    637      -0.12     12.011   ; qtot -2.12
  1848   opls_140    120    GLU    HB1    637       0.06      1.008   ; qtot -2.06
  1849   opls_140    120    GLU    HB2    637       0.06      1.008   ; qtot -2
  1850   opls_274    120    GLU     CG    638      -0.22     12.011   ; qtot -2.22
  1851   opls_140    120    GLU    HG1    638       0.06      1.008   ; qtot -2.16
  1852   opls_140    120    GLU    HG2    638       0.06      1.008   ; qtot -2.1
  1853   opls_271    120    GLU     CD    639        0.7     12.011   ; qtot -1.4
  1854   opls_272    120    GLU    OE1    639       -0.8    15.9994   ; qtot -2.2
  1855   opls_272    120    GLU    OE2    639       -0.8    15.9994   ; qtot -3
  1856   opls_235    120    GLU      C    640        0.5     12.011   ; qtot -2.5
  1857   opls_236    120    GLU      O    640       -0.5    15.9994   ; qtot -3
; residue 121 ARG rtp ARG  q +1.0
  1858   opls_238    121    ARG      N    641       -0.5    14.0067   ; qtot -3.5
  1859   opls_241    121    ARG      H    641        0.3      1.008   ; qtot -3.2
  1860  opls_224B    121    ARG     CA    641       0.14     12.011   ; qtot -3.06
  1861   opls_140    121    ARG     HA    641       0.06      1.008   ; qtot -3
  1862   opls_136    121    ARG     CB    642      -0.12     12.011   ; qtot -3.12
  1863   opls_140    121    ARG    HB1    642       0.06      1.008   ; qtot -3.06
  1864   opls_140    121    ARG    HB2    642       0.06      1.008   ; qtot -3
  1865   opls_308    121    ARG     CG    643      -0.05     12.011   ; qtot -3.05
  1866   opls_140    121    ARG    HG1    643       0.06      1.008   ; qtot -2.99
  1867   opls_140    121    ARG    HG2    643       0.06      1.008   ; qtot -2.93
  1868   opls_307    121    ARG     CD    644       0.19     12.011   ; qtot -2.74
  1869   opls_140    121    ARG    HD1    644       0.06      1.008   ; qtot -2.68
  1870   opls_140    121    ARG    HD2    644       0.06      1.008   ; qtot -2.62
  1871   opls_303    121    ARG     NE    645       -0.7    14.0067   ; qtot -3.32
  1872   opls_304    121    ARG     HE    645       0.44      1.008   ; qtot -2.88
  1873   opls_302    121    ARG     CZ    645       0.64     12.011   ; qtot -2.24
  1874   opls_300    121    ARG    NH1    646       -0.8    14.0067   ; qtot -3.04
  1875   opls_301    121    ARG   HH11    646       0.46      1.008   ; qtot -2.58
  1876   opls_301    121    ARG   HH12    646       0.46      1.008   ; qtot -2.12
  1877   opls_300    121    ARG    NH2    647       -0.8    14.0067   ; qtot -2.92
  1878   opls_301    121    ARG   HH21    647       0.46      1.008   ; qtot -2.46
  1879   opls_301    121    ARG   HH22    647       0.46      1.008   ; qtot -2
  1880   opls_235    121    ARG      C    648        0.5     12.011   ; qtot -1.5
  1881   opls_236    121    ARG      O    648       -0.5    15.9994   ; qtot -2
; residue 122 VAL rtp VAL  q  0.0
  1882   opls_238    122    VAL      N    649       -0.5    14.0067   ; qtot -2.5
  1883   opls_241    122    VAL      H    649        0.3      1.008   ; qtot -2.2
  1884  opls_224B    122    VAL     CA    649       0.14     12.011   ; qtot -2.06
  1885   opls_140    122    VAL     HA    649       0.06      1.008   ; qtot -2
  1886   opls_137    122    VAL     CB    650      -0.06     12.011   ; qtot -2.06
  1887   opls_140    122    VAL     HB    650       0.06      1.008   ; qtot -2
  1888   opls_135    122    VAL    CG1    651      -0.18     12.011   ; qtot -2.18
  1889   opls_140    122    VAL   HG11    651       0.06      1.008   ; qtot -2.12
  1890   opls_140    122    VAL   HG12    651       0.06      1.008   ; qtot -2.06
  1891   opls_140    122    VAL   HG13    651       0.06      1.008   ; qtot -2
  1892   opls_135    122    VAL    CG2    652      -0.18     12.011   ; qtot -2.18
  1893   opls_140    122    VAL   HG21    652       0.06      1.008   ; qtot -2.12
  1894   opls_140    122    VAL   HG22    652       0.06      1.008   ; qtot -2.06
  1895   opls_140    122    VAL   HG23    652       0.06      1.008   ; qtot -2
  1896   opls_235    122    VAL      C    653        0.5     12.011   ; qtot -1.5
  1897   opls_236    122    VAL      O    653       -0.5    15.9994   ; qtot -2
; residue 123 SER rtp SER  q  0.0
  1898   opls_238    123    SER      N    654       -0.5    14.0067   ; qtot -2.5
  1899   opls_241    123    SER      H    654        0.3      1.008   ; qtot -2.2
  1900  opls_224B    123    SER     CA    654       0.14     12.011   ; qtot -2.06
  1901   opls_140    123    SER     HA    654       0.06      1.008   ; qtot -2
  1902   opls_157    123    SER     CB    655      0.145     12.011   ; qtot -1.855
  1903   opls_140    123    SER    HB1    655       0.06      1.008   ; qtot -1.795
  1904   opls_140    123    SER    HB2    655       0.06      1.008   ; qtot -1.735
  1905   opls_154    123    SER     OG    656     -0.683    15.9994   ; qtot -2.418
  1906   opls_155    123    SER     HG    656      0.418      1.008   ; qtot -2
  1907   opls_235    123    SER      C    657        0.5     12.011   ; qtot -1.5
  1908   opls_236    123    SER      O    657       -0.5    15.9994   ; qtot -2
; residue 124 LYS rtp LYSH q +1.0
  1909   opls_238    124    LYS      N    658       -0.5    14.0067   ; qtot -2.5
  1910   opls_241    124    LYS      H    658        0.3      1.008   ; qtot -2.2
  1911  opls_224B    124    LYS     CA    658       0.14     12.011   ; qtot -2.06
  1912   opls_140    124    LYS     HA    658       0.06      1.008   ; qtot -2
  1913   opls_136    124    LYS     CB    659      -0.12     12.011   ; qtot -2.12
  1914   opls_140    124    LYS    HB1    659       0.06      1.008   ; qtot -2.06
  1915   opls_140    124    LYS    HB2    659       0.06      1.008   ; qtot -2
  1916   opls_136    124    LYS     CG    660      -0.12     12.011   ; qtot -2.12
  1917   opls_140    124    LYS    HG1    660       0.06      1.008   ; qtot -2.06
  1918   opls_140    124    LYS    HG2    660       0.06      1.008   ; qtot -2
  1919   opls_136    124    LYS     CD    661      -0.12     12.011   ; qtot -2.12
  1920   opls_140    124    LYS    HD1    661       0.06      1.008   ; qtot -2.06
  1921   opls_140    124    LYS    HD2    661       0.06      1.008   ; qtot -2
  1922   opls_292    124    LYS     CE    662       0.19     12.011   ; qtot -1.81
  1923   opls_140    124    LYS    HE1    662       0.06      1.008   ; qtot -1.75
  1924   opls_140    124    LYS    HE2    662       0.06      1.008   ; qtot -1.69
  1925   opls_287    124    LYS     NZ    663       -0.3    14.0067   ; qtot -1.99
  1926   opls_290    124    LYS    HZ1    663       0.33      1.008   ; qtot -1.66
  1927   opls_290    124    LYS    HZ2    663       0.33      1.008   ; qtot -1.33
  1928   opls_290    124    LYS    HZ3    663       0.33      1.008   ; qtot -1
  1929   opls_235    124    LYS      C    664        0.5     12.011   ; qtot -0.5
  1930   opls_236    124    LYS      O    664       -0.5    15.9994   ; qtot -1
; residue 125 ARG rtp ARG  q +1.0
  1931   opls_238    125    ARG      N    665       -0.5    14.0067   ; qtot -1.5
  1932   opls_241    125    ARG      H    665        0.3      1.008   ; qtot -1.2
  1933  opls_224B    125    ARG     CA    665       0.14     12.011   ; qtot -1.06
  1934   opls_140    125    ARG     HA    665       0.06      1.008   ; qtot -1
  1935   opls_136    125    ARG     CB    666      -0.12     12.011   ; qtot -1.12
  1936   opls_140    125    ARG    HB1    666       0.06      1.008   ; qtot -1.06
  1937   opls_140    125    ARG    HB2    666       0.06      1.008   ; qtot -1
  1938   opls_308    125    ARG     CG    667      -0.05     12.011   ; qtot -1.05
  1939   opls_140    125    ARG    HG1    667       0.06      1.008   ; qtot -0.99
  1940   opls_140    125    ARG    HG2    667       0.06      1.008   ; qtot -0.93
  1941   opls_307    125    ARG     CD    668       0.19     12.011   ; qtot -0.74
  1942   opls_140    125    ARG    HD1    668       0.06      1.008   ; qtot -0.68
  1943   opls_140    125    ARG    HD2    668       0.06      1.008   ; qtot -0.62
  1944   opls_303    125    ARG     NE    669       -0.7    14.0067   ; qtot -1.32
  1945   opls_304    125    ARG     HE    669       0.44      1.008   ; qtot -0.88
  1946   opls_302    125    ARG     CZ    669       0.64     12.011   ; qtot -0.24
  1947   opls_300    125    ARG    NH1    670       -0.8    14.0067   ; qtot -1.04
  1948   opls_301    125    ARG   HH11    670       0.46      1.008   ; qtot -0.58
  1949   opls_301    125    ARG   HH12    670       0.46      1.008   ; qtot -0.12
  1950   opls_300    125    ARG    NH2    671       -0.8    14.0067   ; qtot -0.92
  1951   opls_301    125    ARG   HH21    671       0.46      1.008   ; qtot -0.46
  1952   opls_301    125    ARG   HH22    671       0.46      1.008   ; qtot 0
  1953   opls_235    125    ARG      C    672        0.5     12.011   ; qtot 0.5
  1954   opls_236    125    ARG      O    672       -0.5    15.9994   ; qtot 0
; residue 126 LEU rtp LEU  q  0.0
  1955   opls_238    126    LEU      N    673       -0.5    14.0067   ; qtot -0.5
  1956   opls_241    126    LEU      H    673        0.3      1.008   ; qtot -0.2
  1957  opls_224B    126    LEU     CA    673       0.14     12.011   ; qtot -0.06
  1958   opls_140    126    LEU     HA    673       0.06      1.008   ; qtot 0
  1959   opls_136    126    LEU     CB    674      -0.12     12.011   ; qtot -0.12
  1960   opls_140    126    LEU    HB1    674       0.06      1.008   ; qtot -0.06
  1961   opls_140    126    LEU    HB2    674       0.06      1.008   ; qtot 0
  1962   opls_137    126    LEU     CG    675      -0.06     12.011   ; qtot -0.06
  1963   opls_140    126    LEU     HG    675       0.06      1.008   ; qtot 0
  1964   opls_135    126    LEU    CD1    676      -0.18     12.011   ; qtot -0.18
  1965   opls_140    126    LEU   HD11    676       0.06      1.008   ; qtot -0.12
  1966   opls_140    126    LEU   HD12    676       0.06      1.008   ; qtot -0.06
  1967   opls_140    126    LEU   HD13    676       0.06      1.008   ; qtot 0
  1968   opls_135    126    LEU    CD2    677      -0.18     12.011   ; qtot -0.18
  1969   opls_140    126    LEU   HD21    677       0.06      1.008   ; qtot -0.12
  1970   opls_140    126    LEU   HD22    677       0.06      1.008   ; qtot -0.06
  1971   opls_140    126    LEU   HD23    677       0.06      1.008   ; qtot 0
  1972   opls_235    126    LEU      C    678        0.5     12.011   ; qtot 0.5
  1973   opls_236    126    LEU      O    678       -0.5    15.9994   ; qtot 0
; residue 127 ALA rtp ALA  q -1.0
  1974   opls_238    127    ALA      N    679       -0.5    14.0067   ; qtot -0.5
  1975   opls_241    127    ALA      H    679        0.3      1.008   ; qtot -0.2
  1976   opls_283    127    ALA     CA    679       0.04     12.011   ; qtot -0.16
  1977   opls_140    127    ALA     HA    679       0.06      1.008   ; qtot -0.1
  1978   opls_135    127    ALA     CB    680      -0.18     12.011   ; qtot -0.28
  1979   opls_140    127    ALA    HB1    680       0.06      1.008   ; qtot -0.22
  1980   opls_140    127    ALA    HB2    680       0.06      1.008   ; qtot -0.16
  1981   opls_140    127    ALA    HB3    680       0.06      1.008   ; qtot -0.1
  1982   opls_271    127    ALA      C    681        0.7     12.011   ; qtot 0.6
  1983   opls_272    127    ALA     O1    681       -0.8    15.9994   ; qtot -0.2
  1984   opls_272    127    ALA     O2    681       -0.8    15.9994   ; qtot -1

; adding atoms from file gch.itp
  1985   opls_137    201    GCH      C      1      0.205   12.01100                             
  1986   opls_154    201    GCH      O      1     -0.683   15.99940                             
  1987   opls_136    201    GCH     C1      2     -0.120   12.01100      
  1988   opls_137    201    GCH     C2      3     -0.060   12.01100                             
  1989   opls_139    201    GCH     C3      4      0.000   12.01100                             
  1990   opls_136    201    GCH     C4      5     -0.120   12.01100 
  1991   opls_136    201    GCH     C5      6     -0.120   12.01100 
  1992   opls_135    201    GCH     C6      7     -0.180   12.01100 
  1993   opls_136    201    GCH     C7      8     -0.120   12.01100 
  1994   opls_137    201    GCH     C8      9      0.205   12.01100 
  1995   opls_154    201    GCH     O1      9     -0.683   15.99940 
  1996   opls_137    201    GCH     C9     10     -0.060   12.01100 
  1997   opls_137    201    GCH    C10     11     -0.060   12.01100 
  1998   opls_136    201    GCH    C11     12     -0.120   12.01100 
  1999   opls_137    201    GCH    C12     13      0.205   12.01100 
  2000   opls_139    201    GCH    C13     14      0.000   12.01100                             
  2001   opls_137    201    GCH    C14     15     -0.060   12.01100 
  2002   opls_136    201    GCH    C15     16     -0.120   12.01100 
  2003   opls_136    201    GCH    C16     17     -0.120   12.01100 
  2004   opls_137    201    GCH    C17     18     -0.060   12.01100 
  2005   opls_137    201    GCH    C18     19     -0.060   12.01100 
  2006   opls_135    201    GCH    C19     20     -0.180   12.01100 
  2007   opls_136    201    GCH    C20     21     -0.120   12.01100 
  2008   opls_136    201    GCH    C21     22     -0.120   12.01100 
  2009   opls_235    201    GCH    C22     23      0.400   12.01100 
  2010   opls_237    201    GCH      N     24     -0.780   14.00670 
  2011   opls_136    201    GCH     CA     25      0.080   12.01100 
  2012   opls_236    201    GCH     O2     25     -0.600   15.99940                             
  2013   opls_135    201    GCH    C23     26     -0.180   12.01100 
  2014   opls_154    201    GCH     O3     13     -0.683   15.99940 
  2015   opls_271    201    GCH    C24     27      0.400   12.01100                             
  2016   opls_272    201    GCH     O4     27     -0.500   15.99940                             
  2017   opls_272    201    GCH     O5     27     -0.500   15.99940                             
  2018   opls_140    201    GCH    H12      1      0.060    1.00800                             
  2019   opls_155    201    GCH     H1      1      0.418    1.00800 
  2020   opls_140    201    GCH    H10      2      0.060    1.00800                             
  2021   opls_140    201    GCH    H11      2      0.060    1.00800                             
  2022   opls_140    201    GCH     H9      3      0.060    1.00800                             
  2023   opls_140    201    GCH     H4      5      0.060    1.00800 
  2024   opls_140    201    GCH     H5      5      0.060    1.00800 
  2025   opls_140    201    GCH     H2      6      0.060    1.00800 
  2026   opls_140    201    GCH     H3      6      0.060    1.00800 
  2027   opls_140    201    GCH     H6      7      0.060    1.00800 
  2028   opls_140    201    GCH     H7      7      0.060    1.00800 
  2029   opls_140    201    GCH     H8      7      0.060    1.00800 
  2030   opls_140    201    GCH    H17      8      0.060    1.00800 
  2031   opls_140    201    GCH    H18      8      0.060    1.00800 
  2032   opls_140    201    GCH    H16      9      0.060    1.00800 
  2033   opls_155    201    GCH    H13      9      0.418    1.00800 
  2034   opls_140    201    GCH    H15     10      0.060    1.00800 
  2035   opls_140    201    GCH    H14     11      0.060    1.00800 
  2036   opls_140    201    GCH    H41     12      0.060    1.00800 
  2037   opls_140    201    GCH    H42     12      0.060    1.00800 
  2038   opls_140    201    GCH    H40     13      0.060    1.00800 
  2039   opls_140    201    GCH    H35     15      0.060    1.00800 
  2040   opls_140    201    GCH    H33     16      0.060    1.00800 
  2041   opls_140    201    GCH    H34     16      0.060    1.00800 
  2042   opls_140    201    GCH    H31     17      0.060    1.00800 
  2043   opls_140    201    GCH    H32     17      0.060    1.00800 
  2044   opls_140    201    GCH    H30     18      0.060    1.00800 
  2045   opls_140    201    GCH    H29     19      0.060    1.00800 
  2046   opls_140    201    GCH    H19     20      0.060    1.00800 
  2047   opls_140    201    GCH    H20     20      0.060    1.00800 
  2048   opls_140    201    GCH    H21     20      0.060    1.00800 
  2049   opls_140    201    GCH    H27     21      0.060    1.00800 
  2050   opls_140    201    GCH    H28     21      0.060    1.00800 
  2051   opls_140    201    GCH    H25     22      0.060    1.00800 
  2052   opls_140    201    GCH    H26     22      0.060    1.00800 
  2053   opls_240    201    GCH    H24     24      0.380    1.00800 
  2054   opls_140    201    GCH    H22     25      0.060    1.00800 
  2055   opls_140    201    GCH    H23     25      0.060    1.00800 
  2056   opls_140    201    GCH    H36     26      0.060    1.00800 
  2057   opls_140    201    GCH    H37     26      0.060    1.00800 
  2058   opls_140    201    GCH    H38     26      0.060    1.00800 
  2059   opls_155    201    GCH    H39     13      0.418    1.00800 

; adding atoms from file cho.itp
  2060   opls_136    202    CHO     C1      1     -0.120   12.01100 
  2061   opls_136    202    CHO     C2      2     -0.120   12.01100 
  2062   opls_136    202    CHO     C3      3      0.205   12.01100 
  2063   opls_154    202    CHO     O3      3     -0.683   15.99940 
  2064   opls_516    202    CHO     C4      4     -0.120   12.01100 
  2065   opls_137    202    CHO     C5      5     -0.060   12.01100 
  2066   opls_136    202    CHO     C6      6     -0.120   12.01100 
  2067   opls_136    202    CHO     C7      7      0.205   12.01100 
  2068   opls_154    202    CHO     O7      7     -0.683   15.99940                             
  2069   opls_137    202    CHO     C8      8     -0.060   12.01100 
  2070   opls_137    202    CHO     C9      9     -0.060   12.01100                             
  2071   opls_139    202    CHO    C10     10      0.000   12.01100                             
  2072   opls_136    202    CHO    C11     11     -0.120   12.01100                             
  2073   opls_136    202    CHO    C12     12     -0.120   12.01100                             
  2074   opls_139    202    CHO    C13     13      0.000   12.01100                             
  2075   opls_137    202    CHO    C14     14     -0.060   12.01100                             
  2076   opls_136    202    CHO    C15     15     -0.120   12.01100                             
  2077   opls_136    202    CHO    C16     16     -0.120   12.01100                             
  2078   opls_137    202    CHO    C17     17     -0.060   12.01100                             
  2079   opls_135    202    CHO    C18     18     -0.180   12.01100                             
  2080   opls_135    202    CHO    C19     19     -0.180   12.01100                             
  2081   opls_137    202    CHO    C20     20     -0.060   12.01100                             
  2082   opls_135    202    CHO    C21     21     -0.180   12.01100                             
  2083   opls_136    202    CHO    C22     22     -0.120   12.01100                             
  2084   opls_136    202    CHO    C23     23     -0.120   12.01100
  2085   opls_235    202    CHO    C24     24      0.400   12.01100                             
  2086   opls_236    202    CHO    O24     24     -0.600   15.99940                             
  2087   opls_237    202    CHO    N25     25     -0.780   14.00670                             
  2088   opls_136    202    CHO    C26     26      0.080   12.01100                             
  2089   opls_271    202    CHO    C27     27      0.400   12.01100  
  2090   opls_272    202    CHO    OT1     27     -0.500   15.99940  
  2091   opls_272    202    CHO    OT2     27     -0.500   15.99940  
  2092   opls_140    202    CHO    H11      1      0.060    1.00800                             
  2093   opls_140    202    CHO    H12      1      0.060    1.00800                             
  2094   opls_140    202    CHO    H21      2      0.060    1.00800                             
  2095   opls_140    202    CHO    H22      2      0.060    1.00800                             
  2096   opls_140    202    CHO     H3      3      0.060    1.00800 
  2097   opls_155    202    CHO    HO3      3      0.418    1.00800  
  2098   opls_140    202    CHO    H41      4      0.060    1.00800                             
  2099   opls_140    202    CHO    H42      4      0.060    1.00800                             
  2100   opls_140    202    CHO     H5      5      0.060    1.00800                             
  2101   opls_140    202    CHO    H61      6      0.060    1.00800                             
  2102   opls_140    202    CHO    H62      6      0.060    1.00800                             
  2103   opls_140    202    CHO     H7      7      0.060    1.00800                             
  2104   opls_155    202    CHO    HO7      7      0.418    1.00800  
  2105   opls_140    202    CHO     H8      8      0.060    1.00800                             
  2106   opls_140    202    CHO     H9      9      0.060    1.00800                             
  2107   opls_140    202    CHO   H111     11      0.060    1.00800                             
  2108   opls_140    202    CHO   H112     11      0.060    1.00800                             
  2109   opls_140    202    CHO   H121     12      0.060    1.00800                             
  2110   opls_140    202    CHO   H122     12      0.060    1.00800                             
  2111   opls_140    202    CHO    H14     14      0.060    1.00800                             
  2112   opls_140    202    CHO   H151     15      0.060    1.00800                             
  2113   opls_140    202    CHO   H152     15      0.060    1.00800                             
  2114   opls_140    202    CHO   H161     16      0.060    1.00800                             
  2115   opls_140    202    CHO   H162     16      0.060    1.00800                             
  2116   opls_140    202    CHO    H17     17      0.060    1.00800                             
  2117   opls_140    202    CHO   H181     18      0.060    1.00800                             
  2118   opls_140    202    CHO   H182     18      0.060    1.00800                             
  2119   opls_140    202    CHO   H183     18      0.060    1.00800                             
  2120   opls_140    202    CHO   H191     19      0.060    1.00800                             
  2121   opls_140    202    CHO   H192     19      0.060    1.00800                             
  2122   opls_140    202    CHO   H193     19      0.060    1.00800                             
  2123   opls_140    202    CHO    H20     20      0.060    1.00800                             
  2124   opls_140    202    CHO   H211     21      0.060    1.00800                             
  2125   opls_140    202    CHO   H212     21      0.060    1.00800                             
  2126   opls_140    202    CHO   H213     21      0.060    1.00800                             
  2127   opls_140    202    CHO   H221     22      0.060    1.00800                             
  2128   opls_140    202    CHO   H222     22      0.060    1.00800                             
  2129   opls_140    202    CHO   H231     23      0.060    1.00800                             
  2130   opls_140    202    CHO   H232     23      0.060    1.00800                             
  2131   opls_240    202    CHO     HN     25      0.380    1.00800 
  2132   opls_140    202    CHO   H261     26      0.060    1.00800                             
  2133   opls_140    202    CHO   H262     26      0.060    1.00800                             

[ bonds ]
;  ai    aj funct            c0            c1            c2            c3
    1     2     1 
    1     3     1 
    1     4     1 
    1     5     1 
    5     6     1 
    5     7     1 
    5    11     1 
    7     8     1 
    7     9     1 
    7    10     1 
   11    12     1 
   11    13     1 
   13    14     1 
   13    15     1 
   15    16     1 
   15    17     1 
   15    31     1 
   17    18     1 
   17    19     1 
   17    20     1 
   20    21     1 
   20    23     1 
   21    22     1 
   21    25     1 
   23    24     1 
   23    27     1 
   25    26     1 
   25    29     1 
   27    28     1 
   27    29     1 
   29    30     1 
   31    32     1 
   31    33     1 
   33    34     1 
   33    35     1 
   35    36     1 
   35    37     1 
   35    45     1 
   37    38     1 
   37    39     1 
   37    41     1 
   39    40     1 
   41    42     1 
   41    43     1 
   41    44     1 
   45    46     1 
   45    47     1 
   47    48     1 
   47    49     1 
   49    50     1 
   49    51     1 
   49    52     1 
   52    53     1 
   52    54     1 
   54    55     1 
   54    56     1 
   56    57     1 
   56    58     1 
   56    74     1 
   58    59     1 
   58    60     1 
   58    61     1 
   61    62     1 
   61    63     1 
   61    64     1 
   64    65     1 
   64    66     1 
   64    67     1 
   67    68     1 
   67    69     1 
   67    70     1 
   70    71     1 
   70    72     1 
   70    73     1 
   74    75     1 
   74    76     1 
   76    77     1 
   76    78     1 
   78    79     1 
   78    80     1 
   78    94     1 
   80    81     1 
   80    82     1 
   80    83     1 
   83    84     1 
   83    86     1 
   84    85     1 
   84    88     1 
   86    87     1 
   86    90     1 
   88    89     1 
   88    92     1 
   90    91     1 
   90    92     1 
   92    93     1 
   94    95     1 
   94    96     1 
   96    97     1 
   96    98     1 
   98    99     1 
   98   100     1 
   98   109     1 
  100   101     1 
  100   102     1 
  100   103     1 
  103   104     1 
  103   105     1 
  103   106     1 
  106   107     1 
  106   108     1 
  109   110     1 
  109   111     1 
  111   112     1 
  111   113     1 
  113   114     1 
  113   115     1 
  113   126     1 
  115   116     1 
  115   117     1 
  115   118     1 
  118   119     1 
  118   120     1 
  118   121     1 
  121   122     1 
  122   123     1 
  122   124     1 
  122   125     1 
  126   127     1 
  126   128     1 
  128   129     1 
  128   130     1 
  130   131     1 
  130   132     1 
  130   141     1 
  132   133     1 
  132   134     1 
  132   135     1 
  135   136     1 
  135   137     1 
  135   138     1 
  138   139     1 
  138   140     1 
  141   142     1 
  141   143     1 
  143   144     1 
  143   145     1 
  145   146     1 
  145   147     1 
  145   152     1 
  147   148     1 
  147   149     1 
  147   150     1 
  150   151     1 
  152   153     1 
  152   154     1 
  154   155     1 
  154   156     1 
  156   157     1 
  156   158     1 
  156   167     1 
  158   159     1 
  158   160     1 
  158   161     1 
  161   162     1 
  161   163     1 
  161   164     1 
  164   165     1 
  164   166     1 
  167   168     1 
  167   169     1 
  169   170     1 
  169   171     1 
  171   172     1 
  171   173     1 
  171   189     1 
  173   174     1 
  173   175     1 
  173   176     1 
  176   177     1 
  176   178     1 
  176   179     1 
  179   180     1 
  179   181     1 
  179   182     1 
  182   183     1 
  182   184     1 
  182   185     1 
  185   186     1 
  185   187     1 
  185   188     1 
  189   190     1 
  189   191     1 
  191   192     1 
  191   193     1 
  193   194     1 
  193   195     1 
  193   203     1 
  195   196     1 
  195   197     1 
  195   198     1 
  198   199     1 
  198   200     1 
  200   201     1 
  200   202     1 
  203   204     1 
  203   205     1 
  205   206     1 
  205   207     1 
  207   208     1 
  207   209     1 
  207   224     1 
  209   210     1 
  209   211     1 
  209   212     1 
  212   213     1 
  212   215     1 
  213   214     1 
  213   217     1 
  215   216     1 
  215   219     1 
  217   218     1 
  217   221     1 
  219   220     1 
  219   221     1 
  221   222     1 
  222   223     1 
  224   225     1 
  224   226     1 
  226   227     1 
  226   228     1 
  228   229     1 
  228   230     1 
  228   236     1 
  230   231     1 
  230   232     1 
  230   233     1 
  233   234     1 
  233   235     1 
  236   237     1 
  236   238     1 
  238   239     1 
  238   240     1 
  240   241     1 
  240   242     1 
  240   251     1 
  242   243     1 
  242   244     1 
  242   245     1 
  245   246     1 
  245   247     1 
  245   248     1 
  248   249     1 
  248   250     1 
  251   252     1 
  251   253     1 
  253   254     1 
  253   255     1 
  255   256     1 
  255   257     1 
  255   271     1 
  257   258     1 
  257   259     1 
  257   260     1 
  260   261     1 
  260   263     1 
  261   262     1 
  261   265     1 
  263   264     1 
  263   267     1 
  265   266     1 
  265   269     1 
  267   268     1 
  267   269     1 
  269   270     1 
  271   272     1 
  271   273     1 
  273   274     1 
  273   275     1 
  275   276     1 
  275   277     1 
  275   288     1 
  277   278     1 
  277   279     1 
  277   280     1 
  280   281     1 
  280   282     1 
  280   283     1 
  283   284     1 
  284   285     1 
  284   286     1 
  284   287     1 
  288   289     1 
  288   290     1 
  290   291     1 
  290   292     1 
  292   293     1 
  292   294     1 
  292   310     1 
  294   295     1 
  294   296     1 
  294   297     1 
  297   298     1 
  297   299     1 
  297   300     1 
  300   301     1 
  300   302     1 
  300   303     1 
  303   304     1 
  303   305     1 
  303   306     1 
  306   307     1 
  306   308     1 
  306   309     1 
  310   311     1 
  310   312     1 
  312   313     1 
  312   314     1 
  314   315     1 
  314   316     1 
  314   329     1 
  316   317     1 
  316   318     1 
  316   319     1 
  319   320     1 
  319   321     1 
  319   325     1 
  321   322     1 
  321   323     1 
  321   324     1 
  325   326     1 
  325   327     1 
  325   328     1 
  329   330     1 
  329   331     1 
  331   332     1 
  331   333     1 
  333   334     1 
  333   335     1 
  333   348     1 
  335   336     1 
  335   337     1 
  335   338     1 
  338   339     1 
  338   340     1 
  338   344     1 
  340   341     1 
  340   342     1 
  340   343     1 
  344   345     1 
  344   346     1 
  344   347     1 
  348   349     1 
  348   350     1 
  350   351     1 
  350   352     1 
  352   353     1 
  352   354     1 
  352   355     1 
  355   356     1 
  355   357     1 
  357   358     1 
  357   359     1 
  359   360     1 
  359   361     1 
  359   374     1 
  361   362     1 
  361   363     1 
  361   366     1 
  363   364     1 
  363   365     1 
  363   370     1 
  366   367     1 
  366   368     1 
  366   369     1 
  370   371     1 
  370   372     1 
  370   373     1 
  374   375     1 
  374   376     1 
  376   377     1 
  376   378     1 
  378   379     1 
  378   380     1 
  378   385     1 
  380   381     1 
  380   382     1 
  380   383     1 
  383   384     1 
  385   386     1 
  385   387     1 
  387   388     1 
  387   389     1 
  389   390     1 
  389   391     1 
  389   396     1 
  391   392     1 
  391   393     1 
  391   394     1 
  394   395     1 
  396   397     1 
  396   398     1 
  398   399     1 
  398   400     1 
  400   401     1 
  400   402     1 
  400   408     1 
  402   403     1 
  402   404     1 
  402   405     1 
  405   406     1 
  405   407     1 
  408   409     1 
  408   410     1 
  410   411     1 
  410   412     1 
  412   413     1 
  412   414     1 
  412   424     1 
  414   415     1 
  414   416     1 
  414   420     1 
  416   417     1 
  416   418     1 
  416   419     1 
  420   421     1 
  420   422     1 
  420   423     1 
  424   425     1 
  424   426     1 
  426   427     1 
  426   428     1 
  428   429     1 
  428   430     1 
  428   443     1 
  430   431     1 
  430   432     1 
  430   435     1 
  432   433     1 
  432   434     1 
  432   439     1 
  435   436     1 
  435   437     1 
  435   438     1 
  439   440     1 
  439   441     1 
  439   442     1 
  443   444     1 
  443   445     1 
  445   446     1 
  445   447     1 
  447   448     1 
  447   449     1 
  447   458     1 
  449   450     1 
  449   451     1 
  449   452     1 
  452   453     1 
  452   454     1 
  452   455     1 
  455   456     1 
  455   457     1 
  458   459     1 
  458   460     1 
  460   461     1 
  460   462     1 
  462   463     1 
  462   464     1 
  462   480     1 
  464   465     1 
  464   466     1 
  464   467     1 
  467   468     1 
  467   469     1 
  467   470     1 
  470   471     1 
  470   472     1 
  470   473     1 
  473   474     1 
  473   475     1 
  473   476     1 
  476   477     1 
  476   478     1 
  476   479     1 
  480   481     1 
  480   482     1 
  482   483     1 
  482   484     1 
  484   485     1 
  484   486     1 
  484   490     1 
  486   487     1 
  486   488     1 
  486   489     1 
  490   491     1 
  490   492     1 
  492   493     1 
  492   494     1 
  494   495     1 
  494   496     1 
  494   514     1 
  496   497     1 
  496   498     1 
  496   499     1 
  499   500     1 
  499   501     1 
  499   502     1 
  502   503     1 
  502   504     1 
  502   505     1 
  505   506     1 
  505   507     1 
  507   508     1 
  507   511     1 
  508   509     1 
  508   510     1 
  511   512     1 
  511   513     1 
  514   515     1 
  514   516     1 
  516   517     1 
  516   518     1 
  518   519     1 
  518   520     1 
  518   528     1 
  520   521     1 
  520   522     1 
  520   523     1 
  523   524     1 
  523   525     1 
  525   526     1 
  525   527     1 
  528   529     1 
  528   530     1 
  530   531     1 
  530   532     1 
  532   533     1 
  532   534     1 
  532   548     1 
  534   535     1 
  534   536     1 
  534   537     1 
  537   538     1 
  537   540     1 
  538   539     1 
  538   542     1 
  540   541     1 
  540   544     1 
  542   543     1 
  542   546     1 
  544   545     1 
  544   546     1 
  546   547     1 
  548   549     1 
  548   550     1 
  550   551     1 
  550   552     1 
  552   553     1 
  552   554     1 
  552   570     1 
  554   555     1 
  554   556     1 
  554   557     1 
  557   558     1 
  557   559     1 
  557   560     1 
  560   561     1 
  560   562     1 
  560   563     1 
  563   564     1 
  563   565     1 
  563   566     1 
  566   567     1 
  566   568     1 
  566   569     1 
  570   571     1 
  570   572     1 
  572   573     1 
  572   574     1 
  574   575     1 
  574   576     1 
  574   589     1 
  576   577     1 
  576   578     1 
  576   581     1 
  578   579     1 
  578   580     1 
  578   585     1 
  581   582     1 
  581   583     1 
  581   584     1 
  585   586     1 
  585   587     1 
  585   588     1 
  589   590     1 
  589   591     1 
  591   592     1 
  591   593     1 
  593   594     1 
  593   595     1 
  593   605     1 
  595   596     1 
  595   597     1 
  595   601     1 
  597   598     1 
  597   599     1 
  597   600     1 
  601   602     1 
  601   603     1 
  601   604     1 
  605   606     1 
  605   607     1 
  607   608     1 
  607   609     1 
  609   610     1 
  609   611     1 
  609   619     1 
  611   612     1 
  611   613     1 
  611   615     1 
  613   614     1 
  615   616     1 
  615   617     1 
  615   618     1 
  619   620     1 
  619   621     1 
  621   622     1 
  621   623     1 
  623   624     1 
  623   625     1 
  623   634     1 
  625   626     1 
  625   627     1 
  625   628     1 
  628   629     1 
  628   630     1 
  628   631     1 
  631   632     1 
  631   633     1 
  634   635     1 
  634   636     1 
  636   637     1 
  636   638     1 
  638   639     1 
  638   640     1 
  638   650     1 
  640   641     1 
  640   642     1 
  640   646     1 
  642   643     1 
  642   644     1 
  642   645     1 
  646   647     1 
  646   648     1 
  646   649     1 
  650   651     1 
  650   652     1 
  652   653     1 
  652   654     1 
  654   655     1 
  654   656     1 
  654   667     1 
  656   657     1 
  656   658     1 
  656   659     1 
  659   660     1 
  659   661     1 
  659   662     1 
  662   663     1 
  662   664     1 
  664   665     1 
  664   666     1 
  667   668     1 
  667   669     1 
  669   670     1 
  669   671     1 
  671   672     1 
  671   673     1 
  671   684     1 
  673   674     1 
  673   675     1 
  673   676     1 
  676   677     1 
  676   678     1 
  676   679     1 
  679   680     1 
  679   681     1 
  681   682     1 
  681   683     1 
  684   685     1 
  684   686     1 
  686   687     1 
  686   688     1 
  688   689     1 
  688   690     1 
  688   696     1 
  690   691     1 
  690   692     1 
  690   693     1 
  693   694     1 
  693   695     1 
  696   697     1 
  696   698     1 
  698   699     1 
  698   700     1 
  700   701     1 
  700   702     1 
  700   703     1 
  703   704     1 
  703   705     1 
  705   706     1 
  705   707     1 
  707   708     1 
  707   709     1 
  707   720     1 
  709   710     1 
  709   711     1 
  709   712     1 
  712   713     1 
  712   714     1 
  712   715     1 
  715   716     1 
  715   717     1 
  717   718     1 
  717   719     1 
  720   721     1 
  720   722     1 
  722   723     1 
  722   724     1 
  724   725     1 
  724   726     1 
  724   732     1 
  726   727     1 
  726   728     1 
  726   729     1 
  729   730     1 
  729   731     1 
  732   733     1 
  732   734     1 
  734   735     1 
  734   736     1 
  736   737     1 
  736   738     1 
  736   752     1 
  738   739     1 
  738   740     1 
  738   741     1 
  741   742     1 
  741   744     1 
  742   743     1 
  742   746     1 
  744   745     1 
  744   748     1 
  746   747     1 
  746   750     1 
  748   749     1 
  748   750     1 
  750   751     1 
  752   753     1 
  752   754     1 
  754   755     1 
  754   756     1 
  756   757     1 
  756   758     1 
  756   766     1 
  758   759     1 
  758   760     1 
  758   762     1 
  760   761     1 
  762   763     1 
  762   764     1 
  762   765     1 
  766   767     1 
  766   768     1 
  768   769     1 
  768   770     1 
  770   771     1 
  770   772     1 
  770   790     1 
  772   773     1 
  772   774     1 
  772   775     1 
  775   776     1 
  775   778     1 
  776   777     1 
  776   779     1 
  778   781     1 
  778   782     1 
  779   780     1 
  779   781     1 
  781   784     1 
  782   783     1 
  782   786     1 
  784   785     1 
  784   788     1 
  786   787     1 
  786   788     1 
  788   789     1 
  790   791     1 
  790   792     1 
  792   793     1 
  792   794     1 
  794   795     1 
  794   796     1 
  794   801     1 
  796   797     1 
  796   798     1 
  796   799     1 
  799   800     1 
  801   802     1 
  801   803     1 
  803   804     1 
  803   805     1 
  805   806     1 
  805   807     1 
  805   818     1 
  807   808     1 
  807   809     1 
  807   810     1 
  810   811     1 
  810   812     1 
  810   813     1 
  813   814     1 
  813   815     1 
  815   816     1 
  815   817     1 
  818   819     1 
  818   820     1 
  820   821     1 
  820   822     1 
  822   823     1 
  822   824     1 
  822   835     1 
  824   825     1 
  824   826     1 
  824   827     1 
  827   828     1 
  827   830     1 
  828   829     1 
  828   832     1 
  830   831     1 
  830   834     1 
  832   833     1 
  832   834     1 
  835   836     1 
  835   837     1 
  837   838     1 
  837   839     1 
  839   840     1 
  839   841     1 
  839   856     1 
  841   842     1 
  841   843     1 
  841   844     1 
  844   845     1 
  844   847     1 
  845   846     1 
  845   849     1 
  847   848     1 
  847   851     1 
  849   850     1 
  849   853     1 
  851   852     1 
  851   853     1 
  853   854     1 
  854   855     1 
  856   857     1 
  856   858     1 
  858   859     1 
  858   860     1 
  860   861     1 
  860   862     1 
  860   867     1 
  862   863     1 
  862   864     1 
  862   865     1 
  865   866     1 
  867   868     1 
  867   869     1 
  869   870     1 
  869   871     1 
  871   872     1 
  871   873     1 
  871   874     1 
  874   875     1 
  874   876     1 
  876   877     1 
  876   878     1 
  878   879     1 
  878   880     1 
  878   881     1 
  881   882     1 
  881   883     1 
  883   884     1 
  883   885     1 
  885   886     1 
  885   887     1 
  885   898     1 
  887   888     1 
  887   889     1 
  887   890     1 
  890   891     1 
  890   892     1 
  891   894     1 
  892   893     1 
  892   896     1 
  894   895     1 
  894   896     1 
  896   897     1 
  898   899     1 
  898   900     1 
  900   901     1 
  900   902     1 
  902   903     1 
  902   904     1 
  902   912     1 
  904   905     1 
  904   906     1 
  904   908     1 
  906   907     1 
  908   909     1 
  908   910     1 
  908   911     1 
  912   913     1 
  912   914     1 
  914   915     1 
  914   916     1 
  916   917     1 
  916   918     1 
  916   929     1 
  918   919     1 
  918   920     1 
  918   921     1 
  921   922     1 
  921   923     1 
  921   924     1 
  924   925     1 
  925   926     1 
  925   927     1 
  925   928     1 
  929   930     1 
  929   931     1 
  931   932     1 
  931   933     1 
  933   934     1 
  933   935     1 
  933   943     1 
  935   936     1 
  935   937     1 
  935   939     1 
  937   938     1 
  939   940     1 
  939   941     1 
  939   942     1 
  943   944     1 
  943   945     1 
  945   946     1 
  945   947     1 
  947   948     1 
  947   949     1 
  947   957     1 
  949   950     1 
  949   951     1 
  949   952     1 
  952   953     1 
  952   954     1 
  954   955     1 
  954   956     1 
  957   958     1 
  957   959     1 
  959   960     1 
  959   961     1 
  961   962     1 
  961   963     1 
  961   979     1 
  963   964     1 
  963   965     1 
  963   966     1 
  966   967     1 
  966   968     1 
  966   969     1 
  969   970     1 
  969   971     1 
  969   972     1 
  972   973     1 
  972   974     1 
  972   975     1 
  975   976     1 
  975   977     1 
  975   978     1 
  979   980     1 
  979   981     1 
  981   982     1 
  981   983     1 
  983   984     1 
  983   985     1 
  983   999     1 
  985   986     1 
  985   987     1 
  985   988     1 
  988   989     1 
  988   991     1 
  989   990     1 
  989   993     1 
  991   992     1 
  991   995     1 
  993   994     1 
  993   997     1 
  995   996     1 
  995   997     1 
  997   998     1 
  999  1000     1 
  999  1001     1 
 1001  1002     1 
 1001  1003     1 
 1003  1004     1 
 1003  1005     1 
 1003  1013     1 
 1005  1006     1 
 1005  1007     1 
 1005  1009     1 
 1007  1008     1 
 1009  1010     1 
 1009  1011     1 
 1009  1012     1 
 1013  1014     1 
 1013  1015     1 
 1015  1016     1 
 1015  1017     1 
 1017  1018     1 
 1017  1019     1 
 1017  1029     1 
 1019  1020     1 
 1019  1021     1 
 1019  1025     1 
 1021  1022     1 
 1021  1023     1 
 1021  1024     1 
 1025  1026     1 
 1025  1027     1 
 1025  1028     1 
 1029  1030     1 
 1029  1031     1 
 1031  1032     1 
 1031  1033     1 
 1033  1034     1 
 1033  1035     1 
 1033  1036     1 
 1036  1037     1 
 1036  1038     1 
 1038  1039     1 
 1038  1040     1 
 1040  1041     1 
 1040  1042     1 
 1040  1058     1 
 1042  1043     1 
 1042  1044     1 
 1042  1045     1 
 1045  1046     1 
 1045  1047     1 
 1045  1048     1 
 1048  1049     1 
 1048  1050     1 
 1048  1051     1 
 1051  1052     1 
 1051  1053     1 
 1051  1054     1 
 1054  1055     1 
 1054  1056     1 
 1054  1057     1 
 1058  1059     1 
 1058  1060     1 
 1060  1061     1 
 1060  1062     1 
 1062  1063     1 
 1062  1064     1 
 1062  1073     1 
 1064  1065     1 
 1064  1066     1 
 1064  1067     1 
 1067  1068     1 
 1067  1069     1 
 1067  1070     1 
 1070  1071     1 
 1070  1072     1 
 1073  1074     1 
 1073  1075     1 
 1075  1076     1 
 1075  1077     1 
 1077  1078     1 
 1077  1079     1 
 1077  1084     1 
 1079  1080     1 
 1079  1081     1 
 1079  1082     1 
 1082  1083     1 
 1084  1085     1 
 1084  1086     1 
 1086  1087     1 
 1086  1088     1 
 1088  1089     1 
 1088  1090     1 
 1088  1098     1 
 1090  1091     1 
 1090  1092     1 
 1090  1093     1 
 1093  1094     1 
 1093  1095     1 
 1095  1096     1 
 1095  1097     1 
 1098  1099     1 
 1098  1100     1 
 1100  1101     1 
 1100  1102     1 
 1102  1103     1 
 1102  1104     1 
 1102  1117     1 
 1104  1105     1 
 1104  1106     1 
 1104  1109     1 
 1106  1107     1 
 1106  1108     1 
 1106  1113     1 
 1109  1110     1 
 1109  1111     1 
 1109  1112     1 
 1113  1114     1 
 1113  1115     1 
 1113  1116     1 
 1117  1118     1 
 1117  1119     1 
 1119  1120     1 
 1119  1121     1 
 1121  1122     1 
 1121  1123     1 
 1121  1134     1 
 1123  1124     1 
 1123  1125     1 
 1123  1126     1 
 1126  1127     1 
 1126  1128     1 
 1126  1129     1 
 1129  1130     1 
 1129  1131     1 
 1131  1132     1 
 1131  1133     1 
 1134  1135     1 
 1134  1136     1 
 1136  1137     1 
 1136  1138     1 
 1138  1139     1 
 1138  1140     1 
 1138  1148     1 
 1140  1141     1 
 1140  1142     1 
 1140  1144     1 
 1142  1143     1 
 1144  1145     1 
 1144  1146     1 
 1144  1147     1 
 1148  1149     1 
 1148  1150     1 
 1150  1151     1 
 1150  1152     1 
 1152  1153     1 
 1152  1154     1 
 1152  1165     1 
 1154  1155     1 
 1154  1156     1 
 1154  1157     1 
 1157  1158     1 
 1157  1159     1 
 1157  1160     1 
 1160  1161     1 
 1161  1162     1 
 1161  1163     1 
 1161  1164     1 
 1165  1166     1 
 1165  1167     1 
 1167  1168     1 
 1167  1169     1 
 1169  1170     1 
 1169  1171     1 
 1169  1172     1 
 1172  1173     1 
 1172  1174     1 
 1174  1175     1 
 1174  1176     1 
 1176  1177     1 
 1176  1178     1 
 1176  1179     1 
 1179  1180     1 
 1179  1181     1 
 1181  1182     1 
 1181  1183     1 
 1183  1184     1 
 1183  1185     1 
 1183  1201     1 
 1185  1186     1 
 1185  1187     1 
 1185  1188     1 
 1188  1189     1 
 1188  1190     1 
 1188  1191     1 
 1191  1192     1 
 1191  1193     1 
 1191  1194     1 
 1194  1195     1 
 1194  1196     1 
 1194  1197     1 
 1197  1198     1 
 1197  1199     1 
 1197  1200     1 
 1201  1202     1 
 1201  1203     1 
 1203  1204     1 
 1203  1205     1 
 1205  1206     1 
 1205  1207     1 
 1205  1215     1 
 1207  1208     1 
 1207  1209     1 
 1207  1211     1 
 1209  1210     1 
 1211  1212     1 
 1211  1213     1 
 1211  1214     1 
 1215  1216     1 
 1215  1217     1 
 1217  1218     1 
 1217  1219     1 
 1219  1220     1 
 1219  1221     1 
 1219  1235     1 
 1221  1222     1 
 1221  1223     1 
 1221  1224     1 
 1224  1225     1 
 1224  1227     1 
 1225  1226     1 
 1225  1229     1 
 1227  1228     1 
 1227  1231     1 
 1229  1230     1 
 1229  1233     1 
 1231  1232     1 
 1231  1233     1 
 1233  1234     1 
 1235  1236     1 
 1235  1237     1 
 1237  1238     1 
 1237  1239     1 
 1239  1240     1 
 1239  1241     1 
 1239  1257     1 
 1241  1242     1 
 1241  1243     1 
 1241  1244     1 
 1244  1245     1 
 1244  1246     1 
 1244  1247     1 
 1247  1248     1 
 1247  1249     1 
 1247  1250     1 
 1250  1251     1 
 1250  1252     1 
 1250  1253     1 
 1253  1254     1 
 1253  1255     1 
 1253  1256     1 
 1257  1258     1 
 1257  1259     1 
 1259  1260     1 
 1259  1261     1 
 1261  1262     1 
 1261  1263     1 
 1261  1267     1 
 1263  1264     1 
 1263  1265     1 
 1263  1266     1 
 1267  1268     1 
 1267  1269     1 
 1269  1270     1 
 1269  1271     1 
 1271  1272     1 
 1271  1273     1 
 1271  1281     1 
 1273  1274     1 
 1273  1275     1 
 1273  1277     1 
 1275  1276     1 
 1277  1278     1 
 1277  1279     1 
 1277  1280     1 
 1281  1282     1 
 1281  1283     1 
 1283  1284     1 
 1283  1285     1 
 1285  1286     1 
 1285  1287     1 
 1285  1297     1 
 1287  1288     1 
 1287  1289     1 
 1287  1293     1 
 1289  1290     1 
 1289  1291     1 
 1289  1292     1 
 1293  1294     1 
 1293  1295     1 
 1293  1296     1 
 1297  1298     1 
 1297  1299     1 
 1299  1300     1 
 1299  1301     1 
 1301  1302     1 
 1301  1303     1 
 1301  1314     1 
 1303  1304     1 
 1303  1305     1 
 1303  1306     1 
 1306  1307     1 
 1306  1308     1 
 1306  1309     1 
 1309  1310     1 
 1309  1311     1 
 1311  1312     1 
 1311  1313     1 
 1314  1315     1 
 1314  1316     1 
 1316  1317     1 
 1316  1318     1 
 1318  1319     1 
 1318  1320     1 
 1318  1331     1 
 1320  1321     1 
 1320  1322     1 
 1320  1323     1 
 1323  1324     1 
 1323  1325     1 
 1323  1326     1 
 1326  1327     1 
 1327  1328     1 
 1327  1329     1 
 1327  1330     1 
 1331  1332     1 
 1331  1333     1 
 1333  1334     1 
 1333  1335     1 
 1335  1336     1 
 1335  1337     1 
 1335  1346     1 
 1337  1338     1 
 1337  1339     1 
 1337  1340     1 
 1340  1341     1 
 1340  1342     1 
 1340  1343     1 
 1343  1344     1 
 1343  1345     1 
 1346  1347     1 
 1346  1348     1 
 1348  1349     1 
 1348  1350     1 
 1350  1351     1 
 1350  1352     1 
 1350  1353     1 
 1353  1354     1 
 1353  1355     1 
 1355  1356     1 
 1355  1357     1 
 1357  1358     1 
 1357  1359     1 
 1357  1360     1 
 1360  1361     1 
 1360  1362     1 
 1362  1363     1 
 1362  1364     1 
 1364  1365     1 
 1364  1366     1 
 1364  1382     1 
 1366  1367     1 
 1366  1368     1 
 1366  1369     1 
 1369  1370     1 
 1369  1371     1 
 1369  1372     1 
 1372  1373     1 
 1372  1374     1 
 1372  1375     1 
 1375  1376     1 
 1375  1377     1 
 1375  1378     1 
 1378  1379     1 
 1378  1380     1 
 1378  1381     1 
 1382  1383     1 
 1382  1384     1 
 1384  1385     1 
 1384  1386     1 
 1386  1387     1 
 1386  1388     1 
 1386  1401     1 
 1388  1389     1 
 1388  1390     1 
 1388  1391     1 
 1391  1392     1 
 1391  1393     1 
 1391  1397     1 
 1393  1394     1 
 1393  1395     1 
 1393  1396     1 
 1397  1398     1 
 1397  1399     1 
 1397  1400     1 
 1401  1402     1 
 1401  1403     1 
 1403  1404     1 
 1403  1405     1 
 1405  1406     1 
 1405  1407     1 
 1405  1417     1 
 1407  1408     1 
 1407  1409     1 
 1407  1413     1 
 1409  1410     1 
 1409  1411     1 
 1409  1412     1 
 1413  1414     1 
 1413  1415     1 
 1413  1416     1 
 1417  1418     1 
 1417  1419     1 
 1419  1420     1 
 1419  1421     1 
 1421  1422     1 
 1421  1423     1 
 1421  1433     1 
 1423  1424     1 
 1423  1425     1 
 1423  1429     1 
 1425  1426     1 
 1425  1427     1 
 1425  1428     1 
 1429  1430     1 
 1429  1431     1 
 1429  1432     1 
 1433  1434     1 
 1433  1435     1 
 1435  1436     1 
 1435  1437     1 
 1437  1438     1 
 1437  1439     1 
 1437  1447     1 
 1439  1440     1 
 1439  1441     1 
 1439  1442     1 
 1442  1443     1 
 1442  1444     1 
 1444  1445     1 
 1444  1446     1 
 1447  1448     1 
 1447  1449     1 
 1449  1450     1 
 1449  1451     1 
 1451  1452     1 
 1451  1453     1 
 1451  1467     1 
 1453  1454     1 
 1453  1455     1 
 1453  1456     1 
 1456  1457     1 
 1456  1459     1 
 1457  1458     1 
 1457  1461     1 
 1459  1460     1 
 1459  1463     1 
 1461  1462     1 
 1461  1465     1 
 1463  1464     1 
 1463  1465     1 
 1465  1466     1 
 1467  1468     1 
 1467  1469     1 
 1469  1470     1 
 1469  1478     1 
 1470  1471     1 
 1470  1472     1 
 1470  1481     1 
 1472  1473     1 
 1472  1474     1 
 1472  1475     1 
 1475  1476     1 
 1475  1477     1 
 1475  1478     1 
 1478  1479     1 
 1478  1480     1 
 1481  1482     1 
 1481  1483     1 
 1483  1484     1 
 1483  1485     1 
 1485  1486     1 
 1485  1487     1 
 1485  1495     1 
 1487  1488     1 
 1487  1489     1 
 1487  1490     1 
 1490  1491     1 
 1490  1492     1 
 1492  1493     1 
 1492  1494     1 
 1495  1496     1 
 1495  1497     1 
 1497  1498     1 
 1497  1499     1 
 1499  1500     1 
 1499  1501     1 
 1499  1516     1 
 1501  1502     1 
 1501  1503     1 
 1501  1504     1 
 1504  1505     1 
 1504  1507     1 
 1505  1506     1 
 1505  1509     1 
 1507  1508     1 
 1507  1511     1 
 1509  1510     1 
 1509  1513     1 
 1511  1512     1 
 1511  1513     1 
 1513  1514     1 
 1514  1515     1 
 1516  1517     1 
 1516  1518     1 
 1518  1519     1 
 1518  1520     1 
 1520  1521     1 
 1520  1522     1 
 1520  1533     1 
 1522  1523     1 
 1522  1524     1 
 1522  1525     1 
 1525  1526     1 
 1525  1528     1 
 1526  1527     1 
 1526  1530     1 
 1528  1529     1 
 1528  1532     1 
 1530  1531     1 
 1530  1532     1 
 1533  1534     1 
 1533  1535     1 
 1535  1536     1 
 1535  1537     1 
 1537  1538     1 
 1537  1539     1 
 1537  1550     1 
 1539  1540     1 
 1539  1541     1 
 1539  1542     1 
 1542  1543     1 
 1542  1544     1 
 1542  1545     1 
 1545  1546     1 
 1545  1547     1 
 1547  1548     1 
 1547  1549     1 
 1550  1551     1 
 1550  1552     1 
 1552  1553     1 
 1552  1554     1 
 1554  1555     1 
 1554  1556     1 
 1554  1564     1 
 1556  1557     1 
 1556  1558     1 
 1556  1560     1 
 1558  1559     1 
 1560  1561     1 
 1560  1562     1 
 1560  1563     1 
 1564  1565     1 
 1564  1566     1 
 1566  1567     1 
 1566  1568     1 
 1568  1569     1 
 1568  1570     1 
 1568  1575     1 
 1570  1571     1 
 1570  1572     1 
 1570  1573     1 
 1573  1574     1 
 1575  1576     1 
 1575  1577     1 
 1577  1578     1 
 1577  1579     1 
 1579  1580     1 
 1579  1581     1 
 1579  1590     1 
 1581  1582     1 
 1581  1583     1 
 1581  1584     1 
 1584  1585     1 
 1584  1586     1 
 1584  1587     1 
 1587  1588     1 
 1587  1589     1 
 1590  1591     1 
 1590  1592     1 
 1592  1593     1 
 1592  1594     1 
 1594  1595     1 
 1594  1596     1 
 1594  1609     1 
 1596  1597     1 
 1596  1598     1 
 1596  1601     1 
 1598  1599     1 
 1598  1600     1 
 1598  1605     1 
 1601  1602     1 
 1601  1603     1 
 1601  1604     1 
 1605  1606     1 
 1605  1607     1 
 1605  1608     1 
 1609  1610     1 
 1609  1611     1 
 1611  1612     1 
 1611  1613     1 
 1613  1614     1 
 1613  1615     1 
 1613  1625     1 
 1615  1616     1 
 1615  1617     1 
 1615  1621     1 
 1617  1618     1 
 1617  1619     1 
 1617  1620     1 
 1621  1622     1 
 1621  1623     1 
 1621  1624     1 
 1625  1626     1 
 1625  1627     1 
 1627  1628     1 
 1627  1629     1 
 1629  1630     1 
 1629  1631     1 
 1629  1632     1 
 1632  1633     1 
 1632  1634     1 
 1634  1635     1 
 1634  1636     1 
 1636  1637     1 
 1636  1638     1 
 1636  1644     1 
 1638  1639     1 
 1638  1640     1 
 1638  1641     1 
 1641  1642     1 
 1641  1643     1 
 1644  1645     1 
 1644  1646     1 
 1646  1647     1 
 1646  1648     1 
 1648  1649     1 
 1648  1650     1 
 1648  1666     1 
 1650  1651     1 
 1650  1652     1 
 1650  1653     1 
 1653  1654     1 
 1653  1655     1 
 1653  1656     1 
 1656  1657     1 
 1656  1658     1 
 1656  1659     1 
 1659  1660     1 
 1659  1661     1 
 1659  1662     1 
 1662  1663     1 
 1662  1664     1 
 1662  1665     1 
 1666  1667     1 
 1666  1668     1 
 1668  1669     1 
 1668  1670     1 
 1670  1671     1 
 1670  1672     1 
 1670  1685     1 
 1672  1673     1 
 1672  1674     1 
 1672  1675     1 
 1675  1676     1 
 1675  1677     1 
 1675  1681     1 
 1677  1678     1 
 1677  1679     1 
 1677  1680     1 
 1681  1682     1 
 1681  1683     1 
 1681  1684     1 
 1685  1686     1 
 1685  1687     1 
 1687  1688     1 
 1687  1689     1 
 1689  1690     1 
 1689  1691     1 
 1689  1701     1 
 1691  1692     1 
 1691  1693     1 
 1691  1697     1 
 1693  1694     1 
 1693  1695     1 
 1693  1696     1 
 1697  1698     1 
 1697  1699     1 
 1697  1700     1 
 1701  1702     1 
 1701  1703     1 
 1703  1704     1 
 1703  1705     1 
 1705  1706     1 
 1705  1707     1 
 1705  1716     1 
 1707  1708     1 
 1707  1709     1 
 1707  1710     1 
 1710  1711     1 
 1710  1712     1 
 1710  1713     1 
 1713  1714     1 
 1713  1715     1 
 1716  1717     1 
 1716  1718     1 
 1718  1719     1 
 1718  1720     1 
 1720  1721     1 
 1720  1722     1 
 1720  1732     1 
 1722  1723     1 
 1722  1724     1 
 1722  1728     1 
 1724  1725     1 
 1724  1726     1 
 1724  1727     1 
 1728  1729     1 
 1728  1730     1 
 1728  1731     1 
 1732  1733     1 
 1732  1734     1 
 1734  1735     1 
 1734  1736     1 
 1736  1737     1 
 1736  1738     1 
 1736  1743     1 
 1738  1739     1 
 1738  1740     1 
 1738  1741     1 
 1741  1742     1 
 1743  1744     1 
 1743  1745     1 
 1745  1746     1 
 1745  1747     1 
 1747  1748     1 
 1747  1749     1 
 1747  1757     1 
 1749  1750     1 
 1749  1751     1 
 1749  1753     1 
 1751  1752     1 
 1753  1754     1 
 1753  1755     1 
 1753  1756     1 
 1757  1758     1 
 1757  1759     1 
 1759  1760     1 
 1759  1761     1 
 1761  1762     1 
 1761  1763     1 
 1761  1776     1 
 1763  1764     1 
 1763  1765     1 
 1763  1768     1 
 1765  1766     1 
 1765  1767     1 
 1765  1772     1 
 1768  1769     1 
 1768  1770     1 
 1768  1771     1 
 1772  1773     1 
 1772  1774     1 
 1772  1775     1 
 1776  1777     1 
 1776  1778     1 
 1778  1779     1 
 1778  1780     1 
 1780  1781     1 
 1780  1782     1 
 1780  1783     1 
 1783  1784     1 
 1783  1785     1 
 1785  1786     1 
 1785  1787     1 
 1787  1788     1 
 1787  1789     1 
 1787  1790     1 
 1790  1791     1 
 1790  1792     1 
 1792  1793     1 
 1792  1794     1 
 1794  1795     1 
 1794  1796     1 
 1794  1806     1 
 1796  1797     1 
 1796  1798     1 
 1796  1802     1 
 1798  1799     1 
 1798  1800     1 
 1798  1801     1 
 1802  1803     1 
 1802  1804     1 
 1802  1805     1 
 1806  1807     1 
 1806  1808     1 
 1808  1809     1 
 1808  1810     1 
 1810  1811     1 
 1810  1812     1 
 1810  1820     1 
 1812  1813     1 
 1812  1814     1 
 1812  1816     1 
 1814  1815     1 
 1816  1817     1 
 1816  1818     1 
 1816  1819     1 
 1820  1821     1 
 1820  1822     1 
 1822  1823     1 
 1822  1824     1 
 1824  1825     1 
 1824  1826     1 
 1824  1841     1 
 1826  1827     1 
 1826  1828     1 
 1826  1829     1 
 1829  1830     1 
 1829  1832     1 
 1830  1831     1 
 1830  1834     1 
 1832  1833     1 
 1832  1836     1 
 1834  1835     1 
 1834  1838     1 
 1836  1837     1 
 1836  1838     1 
 1838  1839     1 
 1839  1840     1 
 1841  1842     1 
 1841  1843     1 
 1843  1844     1 
 1843  1845     1 
 1845  1846     1 
 1845  1847     1 
 1845  1856     1 
 1847  1848     1 
 1847  1849     1 
 1847  1850     1 
 1850  1851     1 
 1850  1852     1 
 1850  1853     1 
 1853  1854     1 
 1853  1855     1 
 1856  1857     1 
 1856  1858     1 
 1858  1859     1 
 1858  1860     1 
 1860  1861     1 
 1860  1862     1 
 1860  1880     1 
 1862  1863     1 
 1862  1864     1 
 1862  1865     1 
 1865  1866     1 
 1865  1867     1 
 1865  1868     1 
 1868  1869     1 
 1868  1870     1 
 1868  1871     1 
 1871  1872     1 
 1871  1873     1 
 1873  1874     1 
 1873  1877     1 
 1874  1875     1 
 1874  1876     1 
 1877  1878     1 
 1877  1879     1 
 1880  1881     1 
 1880  1882     1 
 1882  1883     1 
 1882  1884     1 
 1884  1885     1 
 1884  1886     1 
 1884  1896     1 
 1886  1887     1 
 1886  1888     1 
 1886  1892     1 
 1888  1889     1 
 1888  1890     1 
 1888  1891     1 
 1892  1893     1 
 1892  1894     1 
 1892  1895     1 
 1896  1897     1 
 1896  1898     1 
 1898  1899     1 
 1898  1900     1 
 1900  1901     1 
 1900  1902     1 
 1900  1907     1 
 1902  1903     1 
 1902  1904     1 
 1902  1905     1 
 1905  1906     1 
 1907  1908     1 
 1907  1909     1 
 1909  1910     1 
 1909  1911     1 
 1911  1912     1 
 1911  1913     1 
 1911  1929     1 
 1913  1914     1 
 1913  1915     1 
 1913  1916     1 
 1916  1917     1 
 1916  1918     1 
 1916  1919     1 
 1919  1920     1 
 1919  1921     1 
 1919  1922     1 
 1922  1923     1 
 1922  1924     1 
 1922  1925     1 
 1925  1926     1 
 1925  1927     1 
 1925  1928     1 
 1929  1930     1 
 1929  1931     1 
 1931  1932     1 
 1931  1933     1 
 1933  1934     1 
 1933  1935     1 
 1933  1953     1 
 1935  1936     1 
 1935  1937     1 
 1935  1938     1 
 1938  1939     1 
 1938  1940     1 
 1938  1941     1 
 1941  1942     1 
 1941  1943     1 
 1941  1944     1 
 1944  1945     1 
 1944  1946     1 
 1946  1947     1 
 1946  1950     1 
 1947  1948     1 
 1947  1949     1 
 1950  1951     1 
 1950  1952     1 
 1953  1954     1 
 1953  1955     1 
 1955  1956     1 
 1955  1957     1 
 1957  1958     1 
 1957  1959     1 
 1957  1972     1 
 1959  1960     1 
 1959  1961     1 
 1959  1962     1 
 1962  1963     1 
 1962  1964     1 
 1962  1968     1 
 1964  1965     1 
 1964  1966     1 
 1964  1967     1 
 1968  1969     1 
 1968  1970     1 
 1968  1971     1 
 1972  1973     1 
 1972  1974     1 
 1974  1975     1 
 1974  1976     1 
 1976  1977     1 
 1976  1978     1 
 1976  1982     1 
 1978  1979     1 
 1978  1980     1 
 1978  1981     1 
 1982  1983     1 
 1982  1984     1 

; adding bonds from file gch.itp
 1985  1986    1	
 1985  1987    1	
 1985  1991    1	
 1985  2018    1	
 1986  2019    1	
 1987  1988    1	
 1987  2020    1	
 1987  2021    1	
 1988  1989    1	
 1988  1993    1	
 1988  2022    1	
 1989  1990    1	
 1989  1992    1	
 1989  1997    1	
 1990  1991    1	
 1990  2023    1	
 1990  2024    1	
 1991  2025    1	
 1991  2026    1	
 1992  2027    1	
 1992  2028    1	
 1992  2029    1	
 1993  1994    1	
 1993  2030    1	
 1993  2031    1	
 1994  1995    1	
 1994  1996    1	
 1994  2032    1	
 1995  2033    1	
 1996  1997    1	
 1996  2001    1	
 1996  2034    1	
 1997  1998    1	
 1997  2035    1	
 1998  1999    1	
 1998  2036    1	
 1998  2037    1	
 1999  2000    1	
 1999  2014    1	
 1999  2038    1	
 2000  2001    1	
 2000  2004    1	
 2000  2013    1	
 2001  2002    1	
 2001  2039    1	
 2002  2003    1	
 2002  2040    1	
 2002  2041    1	
 2003  2004    1	
 2003  2042    1	
 2003  2043    1	
 2004  2005    1	
 2004  2044    1	
 2005  2006    1	
 2005  2007    1	
 2005  2045    1	
 2006  2046    1	
 2006  2047    1	
 2006  2048    1	
 2007  2008    1	
 2007  2049    1	
 2007  2050    1	
 2008  2009    1	
 2008  2051    1	
 2008  2052    1	
 2009  2010    1	
 2009  2012    1	
 2010  2011    1	
 2010  2053    1	
 2011  2015    1	
 2011  2054    1	
 2011  2055    1	
 2013  2056    1	
 2013  2057    1	
 2013  2058    1	
 2014  2059    1	
 2015  2016    1	
 2015  2017    1	

; adding bonds from file cho.itp
 2060  2061    1	
 2060  2071    1	
 2060  2092    1	
 2060  2093    1	
 2061  2062    1	
 2061  2094    1	
 2061  2095    1	
 2062  2063    1	
 2062  2064    1	
 2062  2096    1	
 2063  2097    1	
 2064  2065    1	
 2064  2098    1	
 2064  2099    1	
 2065  2066    1	
 2065  2071    1	
 2065  2100    1	
 2066  2067    1	
 2066  2101    1	
 2066  2102    1	
 2067  2068    1	
 2067  2069    1	
 2067  2103    1	
 2068  2104    1	
 2069  2070    1	
 2069  2075    1	
 2069  2105    1	
 2070  2071    1	
 2070  2072    1	
 2070  2106    1	
 2071  2080    1	
 2072  2073    1	
 2072  2107    1	
 2072  2108    1	
 2073  2074    1	
 2073  2109    1	
 2073  2110    1	
 2074  2075    1	
 2074  2078    1	
 2074  2079    1	
 2075  2076    1	
 2075  2111    1	
 2076  2077    1	
 2076  2112    1	
 2076  2113    1	
 2077  2078    1	
 2077  2114    1	
 2077  2115    1	
 2078  2081    1	
 2078  2116    1	
 2079  2117    1	
 2079  2118    1	
 2079  2119    1	
 2080  2120    1	
 2080  2121    1	
 2080  2122    1	
 2081  2082    1	
 2081  2083    1	
 2081  2123    1	
 2082  2124    1	
 2082  2125    1	
 2082  2126    1	
 2083  2084    1	
 2083  2127    1	
 2083  2128    1	
 2084  2085    1	
 2084  2129    1	
 2084  2130    1	
 2085  2086    1	
 2085  2087    1	
 2087  2088    1	
 2087  2131    1	
 2088  2089    1	
 2088  2132    1	
 2088  2133    1	
 2089  2090    1	
 2089  2091    1	

[ pairs ]
;  ai    aj funct            c0            c1            c2            c3
    1     8     1 
    1     9     1 
    1    10     1 
    1    12     1 
    1    13     1 
    2     6     1 
    2     7     1 
    2    11     1 
    3     6     1 
    3     7     1 
    3    11     1 
    4     6     1 
    4     7     1 
    4    11     1 
    5    14     1 
    5    15     1 
    6     8     1 
    6     9     1 
    6    10     1 
    6    12     1 
    6    13     1 
    7    12     1 
    7    13     1 
    8    11     1 
    9    11     1 
   10    11     1 
   11    16     1 
   11    17     1 
   11    31     1 
   12    14     1 
   12    15     1 
   13    18     1 
   13    19     1 
   13    20     1 
   13    32     1 
   13    33     1 
   14    16     1 
   14    17     1 
   14    31     1 
   15    21     1 
   15    23     1 
   15    34     1 
   15    35     1 
   16    18     1 
   16    19     1 
   16    20     1 
   16    32     1 
   16    33     1 
   17    22     1 
   17    24     1 
   17    25     1 
   17    27     1 
   17    32     1 
   17    33     1 
   18    21     1 
   18    23     1 
   18    31     1 
   19    21     1 
   19    23     1 
   19    31     1 
   20    26     1 
   20    28     1 
   20    29     1 
   20    31     1 
   21    24     1 
   21    27     1 
   21    30     1 
   22    23     1 
   22    26     1 
   22    29     1 
   23    25     1 
   23    30     1 
   24    28     1 
   24    29     1 
   25    28     1 
   26    27     1 
   26    30     1 
   28    30     1 
   31    36     1 
   31    37     1 
   31    45     1 
   32    34     1 
   32    35     1 
   33    38     1 
   33    39     1 
   33    41     1 
   33    46     1 
   33    47     1 
   34    36     1 
   34    37     1 
   34    45     1 
   35    40     1 
   35    42     1 
   35    43     1 
   35    44     1 
   35    48     1 
   35    49     1 
   36    38     1 
   36    39     1 
   36    41     1 
   36    46     1 
   36    47     1 
   37    46     1 
   37    47     1 
   38    40     1 
   38    42     1 
   38    43     1 
   38    44     1 
   38    45     1 
   39    42     1 
   39    43     1 
   39    44     1 
   39    45     1 
   40    41     1 
   41    45     1 
   45    50     1 
   45    51     1 
   45    52     1 
   46    48     1 
   46    49     1 
   47    53     1 
   47    54     1 
   48    50     1 
   48    51     1 
   48    52     1 
   49    55     1 
   49    56     1 
   50    53     1 
   50    54     1 
   51    53     1 
   51    54     1 
   52    57     1 
   52    58     1 
   52    74     1 
   53    55     1 
   53    56     1 
   54    59     1 
   54    60     1 
   54    61     1 
   54    75     1 
   54    76     1 
   55    57     1 
   55    58     1 
   55    74     1 
   56    62     1 
   56    63     1 
   56    64     1 
   56    77     1 
   56    78     1 
   57    59     1 
   57    60     1 
   57    61     1 
   57    75     1 
   57    76     1 
   58    65     1 
   58    66     1 
   58    67     1 
   58    75     1 
   58    76     1 
   59    62     1 
   59    63     1 
   59    64     1 
   59    74     1 
   60    62     1 
   60    63     1 
   60    64     1 
   60    74     1 
   61    68     1 
   61    69     1 
   61    70     1 
   61    74     1 
   62    65     1 
   62    66     1 
   62    67     1 
   63    65     1 
   63    66     1 
   63    67     1 
   64    71     1 
   64    72     1 
   64    73     1 
   65    68     1 
   65    69     1 
   65    70     1 
   66    68     1 
   66    69     1 
   66    70     1 
   68    71     1 
   68    72     1 
   68    73     1 
   69    71     1 
   69    72     1 
   69    73     1 
   74    79     1 
   74    80     1 
   74    94     1 
   75    77     1 
   75    78     1 
   76    81     1 
   76    82     1 
   76    83     1 
   76    95     1 
   76    96     1 
   77    79     1 
   77    80     1 
   77    94     1 
   78    84     1 
   78    86     1 
   78    97     1 
   78    98     1 
   79    81     1 
   79    82     1 
   79    83     1 
   79    95     1 
   79    96     1 
   80    85     1 
   80    87     1 
   80    88     1 
   80    90     1 
   80    95     1 
   80    96     1 
   81    84     1 
   81    86     1 
   81    94     1 
   82    84     1 
   82    86     1 
   82    94     1 
   83    89     1 
   83    91     1 
   83    92     1 
   83    94     1 
   84    87     1 
   84    90     1 
   84    93     1 
   85    86     1 
   85    89     1 
   85    92     1 
   86    88     1 
   86    93     1 
   87    91     1 
   87    92     1 
   88    91     1 
   89    90     1 
   89    93     1 
   91    93     1 
   94    99     1 
   94   100     1 
   94   109     1 
   95    97     1 
   95    98     1 
   96   101     1 
   96   102     1 
   96   103     1 
   96   110     1 
   96   111     1 
   97    99     1 
   97   100     1 
   97   109     1 
   98   104     1 
   98   105     1 
   98   106     1 
   98   112     1 
   98   113     1 
   99   101     1 
   99   102     1 
   99   103     1 
   99   110     1 
   99   111     1 
  100   107     1 
  100   108     1 
  100   110     1 
  100   111     1 
  101   104     1 
  101   105     1 
  101   106     1 
  101   109     1 
  102   104     1 
  102   105     1 
  102   106     1 
  102   109     1 
  103   109     1 
  104   107     1 
  104   108     1 
  105   107     1 
  105   108     1 
  109   114     1 
  109   115     1 
  109   126     1 
  110   112     1 
  110   113     1 
  111   116     1 
  111   117     1 
  111   118     1 
  111   127     1 
  111   128     1 
  112   114     1 
  112   115     1 
  112   126     1 
  113   119     1 
  113   120     1 
  113   121     1 
  113   129     1 
  113   130     1 
  114   116     1 
  114   117     1 
  114   118     1 
  114   127     1 
  114   128     1 
  115   122     1 
  115   127     1 
  115   128     1 
  116   119     1 
  116   120     1 
  116   121     1 
  116   126     1 
  117   119     1 
  117   120     1 
  117   121     1 
  117   126     1 
  118   123     1 
  118   124     1 
  118   125     1 
  118   126     1 
  119   122     1 
  120   122     1 
  126   131     1 
  126   132     1 
  126   141     1 
  127   129     1 
  127   130     1 
  128   133     1 
  128   134     1 
  128   135     1 
  128   142     1 
  128   143     1 
  129   131     1 
  129   132     1 
  129   141     1 
  130   136     1 
  130   137     1 
  130   138     1 
  130   144     1 
  130   145     1 
  131   133     1 
  131   134     1 
  131   135     1 
  131   142     1 
  131   143     1 
  132   139     1 
  132   140     1 
  132   142     1 
  132   143     1 
  133   136     1 
  133   137     1 
  133   138     1 
  133   141     1 
  134   136     1 
  134   137     1 
  134   138     1 
  134   141     1 
  135   141     1 
  136   139     1 
  136   140     1 
  137   139     1 
  137   140     1 
  141   146     1 
  141   147     1 
  141   152     1 
  142   144     1 
  142   145     1 
  143   148     1 
  143   149     1 
  143   150     1 
  143   153     1 
  143   154     1 
  144   146     1 
  144   147     1 
  144   152     1 
  145   151     1 
  145   155     1 
  145   156     1 
  146   148     1 
  146   149     1 
  146   150     1 
  146   153     1 
  146   154     1 
  147   153     1 
  147   154     1 
  148   151     1 
  148   152     1 
  149   151     1 
  149   152     1 
  150   152     1 
  152   157     1 
  152   158     1 
  152   167     1 
  153   155     1 
  153   156     1 
  154   159     1 
  154   160     1 
  154   161     1 
  154   168     1 
  154   169     1 
  155   157     1 
  155   158     1 
  155   167     1 
  156   162     1 
  156   163     1 
  156   164     1 
  156   170     1 
  156   171     1 
  157   159     1 
  157   160     1 
  157   161     1 
  157   168     1 
  157   169     1 
  158   165     1 
  158   166     1 
  158   168     1 
  158   169     1 
  159   162     1 
  159   163     1 
  159   164     1 
  159   167     1 
  160   162     1 
  160   163     1 
  160   164     1 
  160   167     1 
  161   167     1 
  162   165     1 
  162   166     1 
  163   165     1 
  163   166     1 
  167   172     1 
  167   173     1 
  167   189     1 
  168   170     1 
  168   171     1 
  169   174     1 
  169   175     1 
  169   176     1 
  169   190     1 
  169   191     1 
  170   172     1 
  170   173     1 
  170   189     1 
  171   177     1 
  171   178     1 
  171   179     1 
  171   192     1 
  171   193     1 
  172   174     1 
  172   175     1 
  172   176     1 
  172   190     1 
  172   191     1 
  173   180     1 
  173   181     1 
  173   182     1 
  173   190     1 
  173   191     1 
  174   177     1 
  174   178     1 
  174   179     1 
  174   189     1 
  175   177     1 
  175   178     1 
  175   179     1 
  175   189     1 
  176   183     1 
  176   184     1 
  176   185     1 
  176   189     1 
  177   180     1 
  177   181     1 
  177   182     1 
  178   180     1 
  178   181     1 
  178   182     1 
  179   186     1 
  179   187     1 
  179   188     1 
  180   183     1 
  180   184     1 
  180   185     1 
  181   183     1 
  181   184     1 
  181   185     1 
  183   186     1 
  183   187     1 
  183   188     1 
  184   186     1 
  184   187     1 
  184   188     1 
  189   194     1 
  189   195     1 
  189   203     1 
  190   192     1 
  190   193     1 
  191   196     1 
  191   197     1 
  191   198     1 
  191   204     1 
  191   205     1 
  192   194     1 
  192   195     1 
  192   203     1 
  193   199     1 
  193   200     1 
  193   206     1 
  193   207     1 
  194   196     1 
  194   197     1 
  194   198     1 
  194   204     1 
  194   205     1 
  195   201     1 
  195   202     1 
  195   204     1 
  195   205     1 
  196   199     1 
  196   200     1 
  196   203     1 
  197   199     1 
  197   200     1 
  197   203     1 
  198   203     1 
  199   201     1 
  199   202     1 
  203   208     1 
  203   209     1 
  203   224     1 
  204   206     1 
  204   207     1 
  205   210     1 
  205   211     1 
  205   212     1 
  205   225     1 
  205   226     1 
  206   208     1 
  206   209     1 
  206   224     1 
  207   213     1 
  207   215     1 
  207   227     1 
  207   228     1 
  208   210     1 
  208   211     1 
  208   212     1 
  208   225     1 
  208   226     1 
  209   214     1 
  209   216     1 
  209   217     1 
  209   219     1 
  209   225     1 
  209   226     1 
  210   213     1 
  210   215     1 
  210   224     1 
  211   213     1 
  211   215     1 
  211   224     1 
  212   218     1 
  212   220     1 
  212   221     1 
  212   224     1 
  213   216     1 
  213   219     1 
  213   222     1 
  214   215     1 
  214   218     1 
  214   221     1 
  215   217     1 
  215   222     1 
  216   220     1 
  216   221     1 
  217   220     1 
  217   223     1 
  218   219     1 
  218   222     1 
  219   223     1 
  220   222     1 
  224   229     1 
  224   230     1 
  224   236     1 
  225   227     1 
  225   228     1 
  226   231     1 
  226   232     1 
  226   233     1 
  226   237     1 
  226   238     1 
  227   229     1 
  227   230     1 
  227   236     1 
  228   234     1 
  228   235     1 
  228   239     1 
  228   240     1 
  229   231     1 
  229   232     1 
  229   233     1 
  229   237     1 
  229   238     1 
  230   237     1 
  230   238     1 
  231   234     1 
  231   235     1 
  231   236     1 
  232   234     1 
  232   235     1 
  232   236     1 
  233   236     1 
  236   241     1 
  236   242     1 
  236   251     1 
  237   239     1 
  237   240     1 
  238   243     1 
  238   244     1 
  238   245     1 
  238   252     1 
  238   253     1 
  239   241     1 
  239   242     1 
  239   251     1 
  240   246     1 
  240   247     1 
  240   248     1 
  240   254     1 
  240   255     1 
  241   243     1 
  241   244     1 
  241   245     1 
  241   252     1 
  241   253     1 
  242   249     1 
  242   250     1 
  242   252     1 
  242   253     1 
  243   246     1 
  243   247     1 
  243   248     1 
  243   251     1 
  244   246     1 
  244   247     1 
  244   248     1 
  244   251     1 
  245   251     1 
  246   249     1 
  246   250     1 
  247   249     1 
  247   250     1 
  251   256     1 
  251   257     1 
  251   271     1 
  252   254     1 
  252   255     1 
  253   258     1 
  253   259     1 
  253   260     1 
  253   272     1 
  253   273     1 
  254   256     1 
  254   257     1 
  254   271     1 
  255   261     1 
  255   263     1 
  255   274     1 
  255   275     1 
  256   258     1 
  256   259     1 
  256   260     1 
  256   272     1 
  256   273     1 
  257   262     1 
  257   264     1 
  257   265     1 
  257   267     1 
  257   272     1 
  257   273     1 
  258   261     1 
  258   263     1 
  258   271     1 
  259   261     1 
  259   263     1 
  259   271     1 
  260   266     1 
  260   268     1 
  260   269     1 
  260   271     1 
  261   264     1 
  261   267     1 
  261   270     1 
  262   263     1 
  262   266     1 
  262   269     1 
  263   265     1 
  263   270     1 
  264   268     1 
  264   269     1 
  265   268     1 
  266   267     1 
  266   270     1 
  268   270     1 
  271   276     1 
  271   277     1 
  271   288     1 
  272   274     1 
  272   275     1 
  273   278     1 
  273   279     1 
  273   280     1 
  273   289     1 
  273   290     1 
  274   276     1 
  274   277     1 
  274   288     1 
  275   281     1 
  275   282     1 
  275   283     1 
  275   291     1 
  275   292     1 
  276   278     1 
  276   279     1 
  276   280     1 
  276   289     1 
  276   290     1 
  277   284     1 
  277   289     1 
  277   290     1 
  278   281     1 
  278   282     1 
  278   283     1 
  278   288     1 
  279   281     1 
  279   282     1 
  279   283     1 
  279   288     1 
  280   285     1 
  280   286     1 
  280   287     1 
  280   288     1 
  281   284     1 
  282   284     1 
  288   293     1 
  288   294     1 
  288   310     1 
  289   291     1 
  289   292     1 
  290   295     1 
  290   296     1 
  290   297     1 
  290   311     1 
  290   312     1 
  291   293     1 
  291   294     1 
  291   310     1 
  292   298     1 
  292   299     1 
  292   300     1 
  292   313     1 
  292   314     1 
  293   295     1 
  293   296     1 
  293   297     1 
  293   311     1 
  293   312     1 
  294   301     1 
  294   302     1 
  294   303     1 
  294   311     1 
  294   312     1 
  295   298     1 
  295   299     1 
  295   300     1 
  295   310     1 
  296   298     1 
  296   299     1 
  296   300     1 
  296   310     1 
  297   304     1 
  297   305     1 
  297   306     1 
  297   310     1 
  298   301     1 
  298   302     1 
  298   303     1 
  299   301     1 
  299   302     1 
  299   303     1 
  300   307     1 
  300   308     1 
  300   309     1 
  301   304     1 
  301   305     1 
  301   306     1 
  302   304     1 
  302   305     1 
  302   306     1 
  304   307     1 
  304   308     1 
  304   309     1 
  305   307     1 
  305   308     1 
  305   309     1 
  310   315     1 
  310   316     1 
  310   329     1 
  311   313     1 
  311   314     1 
  312   317     1 
  312   318     1 
  312   319     1 
  312   330     1 
  312   331     1 
  313   315     1 
  313   316     1 
  313   329     1 
  314   320     1 
  314   321     1 
  314   325     1 
  314   332     1 
  314   333     1 
  315   317     1 
  315   318     1 
  315   319     1 
  315   330     1 
  315   331     1 
  316   322     1 
  316   323     1 
  316   324     1 
  316   326     1 
  316   327     1 
  316   328     1 
  316   330     1 
  316   331     1 
  317   320     1 
  317   321     1 
  317   325     1 
  317   329     1 
  318   320     1 
  318   321     1 
  318   325     1 
  318   329     1 
  319   329     1 
  320   322     1 
  320   323     1 
  320   324     1 
  320   326     1 
  320   327     1 
  320   328     1 
  321   326     1 
  321   327     1 
  321   328     1 
  322   325     1 
  323   325     1 
  324   325     1 
  329   334     1 
  329   335     1 
  329   348     1 
  330   332     1 
  330   333     1 
  331   336     1 
  331   337     1 
  331   338     1 
  331   349     1 
  331   350     1 
  332   334     1 
  332   335     1 
  332   348     1 
  333   339     1 
  333   340     1 
  333   344     1 
  333   351     1 
  333   352     1 
  334   336     1 
  334   337     1 
  334   338     1 
  334   349     1 
  334   350     1 
  335   341     1 
  335   342     1 
  335   343     1 
  335   345     1 
  335   346     1 
  335   347     1 
  335   349     1 
  335   350     1 
  336   339     1 
  336   340     1 
  336   344     1 
  336   348     1 
  337   339     1 
  337   340     1 
  337   344     1 
  337   348     1 
  338   348     1 
  339   341     1 
  339   342     1 
  339   343     1 
  339   345     1 
  339   346     1 
  339   347     1 
  340   345     1 
  340   346     1 
  340   347     1 
  341   344     1 
  342   344     1 
  343   344     1 
  348   353     1 
  348   354     1 
  348   355     1 
  349   351     1 
  349   352     1 
  350   356     1 
  350   357     1 
  351   353     1 
  351   354     1 
  351   355     1 
  352   358     1 
  352   359     1 
  353   356     1 
  353   357     1 
  354   356     1 
  354   357     1 
  355   360     1 
  355   361     1 
  355   374     1 
  356   358     1 
  356   359     1 
  357   362     1 
  357   363     1 
  357   366     1 
  357   375     1 
  357   376     1 
  358   360     1 
  358   361     1 
  358   374     1 
  359   364     1 
  359   365     1 
  359   367     1 
  359   368     1 
  359   369     1 
  359   370     1 
  359   377     1 
  359   378     1 
  360   362     1 
  360   363     1 
  360   366     1 
  360   375     1 
  360   376     1 
  361   371     1 
  361   372     1 
  361   373     1 
  361   375     1 
  361   376     1 
  362   364     1 
  362   365     1 
  362   367     1 
  362   368     1 
  362   369     1 
  362   370     1 
  362   374     1 
  363   367     1 
  363   368     1 
  363   369     1 
  363   374     1 
  364   366     1 
  364   371     1 
  364   372     1 
  364   373     1 
  365   366     1 
  365   371     1 
  365   372     1 
  365   373     1 
  366   370     1 
  366   374     1 
  374   379     1 
  374   380     1 
  374   385     1 
  375   377     1 
  375   378     1 
  376   381     1 
  376   382     1 
  376   383     1 
  376   386     1 
  376   387     1 
  377   379     1 
  377   380     1 
  377   385     1 
  378   384     1 
  378   388     1 
  378   389     1 
  379   381     1 
  379   382     1 
  379   383     1 
  379   386     1 
  379   387     1 
  380   386     1 
  380   387     1 
  381   384     1 
  381   385     1 
  382   384     1 
  382   385     1 
  383   385     1 
  385   390     1 
  385   391     1 
  385   396     1 
  386   388     1 
  386   389     1 
  387   392     1 
  387   393     1 
  387   394     1 
  387   397     1 
  387   398     1 
  388   390     1 
  388   391     1 
  388   396     1 
  389   395     1 
  389   399     1 
  389   400     1 
  390   392     1 
  390   393     1 
  390   394     1 
  390   397     1 
  390   398     1 
  391   397     1 
  391   398     1 
  392   395     1 
  392   396     1 
  393   395     1 
  393   396     1 
  394   396     1 
  396   401     1 
  396   402     1 
  396   408     1 
  397   399     1 
  397   400     1 
  398   403     1 
  398   404     1 
  398   405     1 
  398   409     1 
  398   410     1 
  399   401     1 
  399   402     1 
  399   408     1 
  400   406     1 
  400   407     1 
  400   411     1 
  400   412     1 
  401   403     1 
  401   404     1 
  401   405     1 
  401   409     1 
  401   410     1 
  402   409     1 
  402   410     1 
  403   406     1 
  403   407     1 
  403   408     1 
  404   406     1 
  404   407     1 
  404   408     1 
  405   408     1 
  408   413     1 
  408   414     1 
  408   424     1 
  409   411     1 
  409   412     1 
  410   415     1 
  410   416     1 
  410   420     1 
  410   425     1 
  410   426     1 
  411   413     1 
  411   414     1 
  411   424     1 
  412   417     1 
  412   418     1 
  412   419     1 
  412   421     1 
  412   422     1 
  412   423     1 
  412   427     1 
  412   428     1 
  413   415     1 
  413   416     1 
  413   420     1 
  413   425     1 
  413   426     1 
  414   425     1 
  414   426     1 
  415   417     1 
  415   418     1 
  415   419     1 
  415   421     1 
  415   422     1 
  415   423     1 
  415   424     1 
  416   421     1 
  416   422     1 
  416   423     1 
  416   424     1 
  417   420     1 
  418   420     1 
  419   420     1 
  420   424     1 
  424   429     1 
  424   430     1 
  424   443     1 
  425   427     1 
  425   428     1 
  426   431     1 
  426   432     1 
  426   435     1 
  426   444     1 
  426   445     1 
  427   429     1 
  427   430     1 
  427   443     1 
  428   433     1 
  428   434     1 
  428   436     1 
  428   437     1 
  428   438     1 
  428   439     1 
  428   446     1 
  428   447     1 
  429   431     1 
  429   432     1 
  429   435     1 
  429   444     1 
  429   445     1 
  430   440     1 
  430   441     1 
  430   442     1 
  430   444     1 
  430   445     1 
  431   433     1 
  431   434     1 
  431   436     1 
  431   437     1 
  431   438     1 
  431   439     1 
  431   443     1 
  432   436     1 
  432   437     1 
  432   438     1 
  432   443     1 
  433   435     1 
  433   440     1 
  433   441     1 
  433   442     1 
  434   435     1 
  434   440     1 
  434   441     1 
  434   442     1 
  435   439     1 
  435   443     1 
  443   448     1 
  443   449     1 
  443   458     1 
  444   446     1 
  444   447     1 
  445   450     1 
  445   451     1 
  445   452     1 
  445   459     1 
  445   460     1 
  446   448     1 
  446   449     1 
  446   458     1 
  447   453     1 
  447   454     1 
  447   455     1 
  447   461     1 
  447   462     1 
  448   450     1 
  448   451     1 
  448   452     1 
  448   459     1 
  448   460     1 
  449   456     1 
  449   457     1 
  449   459     1 
  449   460     1 
  450   453     1 
  450   454     1 
  450   455     1 
  450   458     1 
  451   453     1 
  451   454     1 
  451   455     1 
  451   458     1 
  452   458     1 
  453   456     1 
  453   457     1 
  454   456     1 
  454   457     1 
  458   463     1 
  458   464     1 
  458   480     1 
  459   461     1 
  459   462     1 
  460   465     1 
  460   466     1 
  460   467     1 
  460   481     1 
  460   482     1 
  461   463     1 
  461   464     1 
  461   480     1 
  462   468     1 
  462   469     1 
  462   470     1 
  462   483     1 
  462   484     1 
  463   465     1 
  463   466     1 
  463   467     1 
  463   481     1 
  463   482     1 
  464   471     1 
  464   472     1 
  464   473     1 
  464   481     1 
  464   482     1 
  465   468     1 
  465   469     1 
  465   470     1 
  465   480     1 
  466   468     1 
  466   469     1 
  466   470     1 
  466   480     1 
  467   474     1 
  467   475     1 
  467   476     1 
  467   480     1 
  468   471     1 
  468   472     1 
  468   473     1 
  469   471     1 
  469   472     1 
  469   473     1 
  470   477     1 
  470   478     1 
  470   479     1 
  471   474     1 
  471   475     1 
  471   476     1 
  472   474     1 
  472   475     1 
  472   476     1 
  474   477     1 
  474   478     1 
  474   479     1 
  475   477     1 
  475   478     1 
  475   479     1 
  480   485     1 
  480   486     1 
  480   490     1 
  481   483     1 
  481   484     1 
  482   487     1 
  482   488     1 
  482   489     1 
  482   491     1 
  482   492     1 
  483   485     1 
  483   486     1 
  483   490     1 
  484   493     1 
  484   494     1 
  485   487     1 
  485   488     1 
  485   489     1 
  485   491     1 
  485   492     1 
  486   491     1 
  486   492     1 
  487   490     1 
  488   490     1 
  489   490     1 
  490   495     1 
  490   496     1 
  490   514     1 
  491   493     1 
  491   494     1 
  492   497     1 
  492   498     1 
  492   499     1 
  492   515     1 
  492   516     1 
  493   495     1 
  493   496     1 
  493   514     1 
  494   500     1 
  494   501     1 
  494   502     1 
  494   517     1 
  494   518     1 
  495   497     1 
  495   498     1 
  495   499     1 
  495   515     1 
  495   516     1 
  496   503     1 
  496   504     1 
  496   505     1 
  496   515     1 
  496   516     1 
  497   500     1 
  497   501     1 
  497   502     1 
  497   514     1 
  498   500     1 
  498   501     1 
  498   502     1 
  498   514     1 
  499   506     1 
  499   507     1 
  499   514     1 
  500   503     1 
  500   504     1 
  500   505     1 
  501   503     1 
  501   504     1 
  501   505     1 
  502   508     1 
  502   511     1 
  503   506     1 
  503   507     1 
  504   506     1 
  504   507     1 
  505   509     1 
  505   510     1 
  505   512     1 
  505   513     1 
  506   508     1 
  506   511     1 
  508   512     1 
  508   513     1 
  509   511     1 
  510   511     1 
  514   519     1 
  514   520     1 
  514   528     1 
  515   517     1 
  515   518     1 
  516   521     1 
  516   522     1 
  516   523     1 
  516   529     1 
  516   530     1 
  517   519     1 
  517   520     1 
  517   528     1 
  518   524     1 
  518   525     1 
  518   531     1 
  518   532     1 
  519   521     1 
  519   522     1 
  519   523     1 
  519   529     1 
  519   530     1 
  520   526     1 
  520   527     1 
  520   529     1 
  520   530     1 
  521   524     1 
  521   525     1 
  521   528     1 
  522   524     1 
  522   525     1 
  522   528     1 
  523   528     1 
  524   526     1 
  524   527     1 
  528   533     1 
  528   534     1 
  528   548     1 
  529   531     1 
  529   532     1 
  530   535     1 
  530   536     1 
  530   537     1 
  530   549     1 
  530   550     1 
  531   533     1 
  531   534     1 
  531   548     1 
  532   538     1 
  532   540     1 
  532   551     1 
  532   552     1 
  533   535     1 
  533   536     1 
  533   537     1 
  533   549     1 
  533   550     1 
  534   539     1 
  534   541     1 
  534   542     1 
  534   544     1 
  534   549     1 
  534   550     1 
  535   538     1 
  535   540     1 
  535   548     1 
  536   538     1 
  536   540     1 
  536   548     1 
  537   543     1 
  537   545     1 
  537   546     1 
  537   548     1 
  538   541     1 
  538   544     1 
  538   547     1 
  539   540     1 
  539   543     1 
  539   546     1 
  540   542     1 
  540   547     1 
  541   545     1 
  541   546     1 
  542   545     1 
  543   544     1 
  543   547     1 
  545   547     1 
  548   553     1 
  548   554     1 
  548   570     1 
  549   551     1 
  549   552     1 
  550   555     1 
  550   556     1 
  550   557     1 
  550   571     1 
  550   572     1 
  551   553     1 
  551   554     1 
  551   570     1 
  552   558     1 
  552   559     1 
  552   560     1 
  552   573     1 
  552   574     1 
  553   555     1 
  553   556     1 
  553   557     1 
  553   571     1 
  553   572     1 
  554   561     1 
  554   562     1 
  554   563     1 
  554   571     1 
  554   572     1 
  555   558     1 
  555   559     1 
  555   560     1 
  555   570     1 
  556   558     1 
  556   559     1 
  556   560     1 
  556   570     1 
  557   564     1 
  557   565     1 
  557   566     1 
  557   570     1 
  558   561     1 
  558   562     1 
  558   563     1 
  559   561     1 
  559   562     1 
  559   563     1 
  560   567     1 
  560   568     1 
  560   569     1 
  561   564     1 
  561   565     1 
  561   566     1 
  562   564     1 
  562   565     1 
  562   566     1 
  564   567     1 
  564   568     1 
  564   569     1 
  565   567     1 
  565   568     1 
  565   569     1 
  570   575     1 
  570   576     1 
  570   589     1 
  571   573     1 
  571   574     1 
  572   577     1 
  572   578     1 
  572   581     1 
  572   590     1 
  572   591     1 
  573   575     1 
  573   576     1 
  573   589     1 
  574   579     1 
  574   580     1 
  574   582     1 
  574   583     1 
  574   584     1 
  574   585     1 
  574   592     1 
  574   593     1 
  575   577     1 
  575   578     1 
  575   581     1 
  575   590     1 
  575   591     1 
  576   586     1 
  576   587     1 
  576   588     1 
  576   590     1 
  576   591     1 
  577   579     1 
  577   580     1 
  577   582     1 
  577   583     1 
  577   584     1 
  577   585     1 
  577   589     1 
  578   582     1 
  578   583     1 
  578   584     1 
  578   589     1 
  579   581     1 
  579   586     1 
  579   587     1 
  579   588     1 
  580   581     1 
  580   586     1 
  580   587     1 
  580   588     1 
  581   585     1 
  581   589     1 
  589   594     1 
  589   595     1 
  589   605     1 
  590   592     1 
  590   593     1 
  591   596     1 
  591   597     1 
  591   601     1 
  591   606     1 
  591   607     1 
  592   594     1 
  592   595     1 
  592   605     1 
  593   598     1 
  593   599     1 
  593   600     1 
  593   602     1 
  593   603     1 
  593   604     1 
  593   608     1 
  593   609     1 
  594   596     1 
  594   597     1 
  594   601     1 
  594   606     1 
  594   607     1 
  595   606     1 
  595   607     1 
  596   598     1 
  596   599     1 
  596   600     1 
  596   602     1 
  596   603     1 
  596   604     1 
  596   605     1 
  597   602     1 
  597   603     1 
  597   604     1 
  597   605     1 
  598   601     1 
  599   601     1 
  600   601     1 
  601   605     1 
  605   610     1 
  605   611     1 
  605   619     1 
  606   608     1 
  606   609     1 
  607   612     1 
  607   613     1 
  607   615     1 
  607   620     1 
  607   621     1 
  608   610     1 
  608   611     1 
  608   619     1 
  609   614     1 
  609   616     1 
  609   617     1 
  609   618     1 
  609   622     1 
  609   623     1 
  610   612     1 
  610   613     1 
  610   615     1 
  610   620     1 
  610   621     1 
  611   620     1 
  611   621     1 
  612   614     1 
  612   616     1 
  612   617     1 
  612   618     1 
  612   619     1 
  613   616     1 
  613   617     1 
  613   618     1 
  613   619     1 
  614   615     1 
  615   619     1 
  619   624     1 
  619   625     1 
  619   634     1 
  620   622     1 
  620   623     1 
  621   626     1 
  621   627     1 
  621   628     1 
  621   635     1 
  621   636     1 
  622   624     1 
  622   625     1 
  622   634     1 
  623   629     1 
  623   630     1 
  623   631     1 
  623   637     1 
  623   638     1 
  624   626     1 
  624   627     1 
  624   628     1 
  624   635     1 
  624   636     1 
  625   632     1 
  625   633     1 
  625   635     1 
  625   636     1 
  626   629     1 
  626   630     1 
  626   631     1 
  626   634     1 
  627   629     1 
  627   630     1 
  627   631     1 
  627   634     1 
  628   634     1 
  629   632     1 
  629   633     1 
  630   632     1 
  630   633     1 
  634   639     1 
  634   640     1 
  634   650     1 
  635   637     1 
  635   638     1 
  636   641     1 
  636   642     1 
  636   646     1 
  636   651     1 
  636   652     1 
  637   639     1 
  637   640     1 
  637   650     1 
  638   643     1 
  638   644     1 
  638   645     1 
  638   647     1 
  638   648     1 
  638   649     1 
  638   653     1 
  638   654     1 
  639   641     1 
  639   642     1 
  639   646     1 
  639   651     1 
  639   652     1 
  640   651     1 
  640   652     1 
  641   643     1 
  641   644     1 
  641   645     1 
  641   647     1 
  641   648     1 
  641   649     1 
  641   650     1 
  642   647     1 
  642   648     1 
  642   649     1 
  642   650     1 
  643   646     1 
  644   646     1 
  645   646     1 
  646   650     1 
  650   655     1 
  650   656     1 
  650   667     1 
  651   653     1 
  651   654     1 
  652   657     1 
  652   658     1 
  652   659     1 
  652   668     1 
  652   669     1 
  653   655     1 
  653   656     1 
  653   667     1 
  654   660     1 
  654   661     1 
  654   662     1 
  654   670     1 
  654   671     1 
  655   657     1 
  655   658     1 
  655   659     1 
  655   668     1 
  655   669     1 
  656   663     1 
  656   664     1 
  656   668     1 
  656   669     1 
  657   660     1 
  657   661     1 
  657   662     1 
  657   667     1 
  658   660     1 
  658   661     1 
  658   662     1 
  658   667     1 
  659   665     1 
  659   666     1 
  659   667     1 
  660   663     1 
  660   664     1 
  661   663     1 
  661   664     1 
  663   665     1 
  663   666     1 
  667   672     1 
  667   673     1 
  667   684     1 
  668   670     1 
  668   671     1 
  669   674     1 
  669   675     1 
  669   676     1 
  669   685     1 
  669   686     1 
  670   672     1 
  670   673     1 
  670   684     1 
  671   677     1 
  671   678     1 
  671   679     1 
  671   687     1 
  671   688     1 
  672   674     1 
  672   675     1 
  672   676     1 
  672   685     1 
  672   686     1 
  673   680     1 
  673   681     1 
  673   685     1 
  673   686     1 
  674   677     1 
  674   678     1 
  674   679     1 
  674   684     1 
  675   677     1 
  675   678     1 
  675   679     1 
  675   684     1 
  676   682     1 
  676   683     1 
  676   684     1 
  677   680     1 
  677   681     1 
  678   680     1 
  678   681     1 
  680   682     1 
  680   683     1 
  684   689     1 
  684   690     1 
  684   696     1 
  685   687     1 
  685   688     1 
  686   691     1 
  686   692     1 
  686   693     1 
  686   697     1 
  686   698     1 
  687   689     1 
  687   690     1 
  687   696     1 
  688   694     1 
  688   695     1 
  688   699     1 
  688   700     1 
  689   691     1 
  689   692     1 
  689   693     1 
  689   697     1 
  689   698     1 
  690   697     1 
  690   698     1 
  691   694     1 
  691   695     1 
  691   696     1 
  692   694     1 
  692   695     1 
  692   696     1 
  693   696     1 
  696   701     1 
  696   702     1 
  696   703     1 
  697   699     1 
  697   700     1 
  698   704     1 
  698   705     1 
  699   701     1 
  699   702     1 
  699   703     1 
  700   706     1 
  700   707     1 
  701   704     1 
  701   705     1 
  702   704     1 
  702   705     1 
  703   708     1 
  703   709     1 
  703   720     1 
  704   706     1 
  704   707     1 
  705   710     1 
  705   711     1 
  705   712     1 
  705   721     1 
  705   722     1 
  706   708     1 
  706   709     1 
  706   720     1 
  707   713     1 
  707   714     1 
  707   715     1 
  707   723     1 
  707   724     1 
  708   710     1 
  708   711     1 
  708   712     1 
  708   721     1 
  708   722     1 
  709   716     1 
  709   717     1 
  709   721     1 
  709   722     1 
  710   713     1 
  710   714     1 
  710   715     1 
  710   720     1 
  711   713     1 
  711   714     1 
  711   715     1 
  711   720     1 
  712   718     1 
  712   719     1 
  712   720     1 
  713   716     1 
  713   717     1 
  714   716     1 
  714   717     1 
  716   718     1 
  716   719     1 
  720   725     1 
  720   726     1 
  720   732     1 
  721   723     1 
  721   724     1 
  722   727     1 
  722   728     1 
  722   729     1 
  722   733     1 
  722   734     1 
  723   725     1 
  723   726     1 
  723   732     1 
  724   730     1 
  724   731     1 
  724   735     1 
  724   736     1 
  725   727     1 
  725   728     1 
  725   729     1 
  725   733     1 
  725   734     1 
  726   733     1 
  726   734     1 
  727   730     1 
  727   731     1 
  727   732     1 
  728   730     1 
  728   731     1 
  728   732     1 
  729   732     1 
  732   737     1 
  732   738     1 
  732   752     1 
  733   735     1 
  733   736     1 
  734   739     1 
  734   740     1 
  734   741     1 
  734   753     1 
  734   754     1 
  735   737     1 
  735   738     1 
  735   752     1 
  736   742     1 
  736   744     1 
  736   755     1 
  736   756     1 
  737   739     1 
  737   740     1 
  737   741     1 
  737   753     1 
  737   754     1 
  738   743     1 
  738   745     1 
  738   746     1 
  738   748     1 
  738   753     1 
  738   754     1 
  739   742     1 
  739   744     1 
  739   752     1 
  740   742     1 
  740   744     1 
  740   752     1 
  741   747     1 
  741   749     1 
  741   750     1 
  741   752     1 
  742   745     1 
  742   748     1 
  742   751     1 
  743   744     1 
  743   747     1 
  743   750     1 
  744   746     1 
  744   751     1 
  745   749     1 
  745   750     1 
  746   749     1 
  747   748     1 
  747   751     1 
  749   751     1 
  752   757     1 
  752   758     1 
  752   766     1 
  753   755     1 
  753   756     1 
  754   759     1 
  754   760     1 
  754   762     1 
  754   767     1 
  754   768     1 
  755   757     1 
  755   758     1 
  755   766     1 
  756   761     1 
  756   763     1 
  756   764     1 
  756   765     1 
  756   769     1 
  756   770     1 
  757   759     1 
  757   760     1 
  757   762     1 
  757   767     1 
  757   768     1 
  758   767     1 
  758   768     1 
  759   761     1 
  759   763     1 
  759   764     1 
  759   765     1 
  759   766     1 
  760   763     1 
  760   764     1 
  760   765     1 
  760   766     1 
  761   762     1 
  762   766     1 
  766   771     1 
  766   772     1 
  766   790     1 
  767   769     1 
  767   770     1 
  768   773     1 
  768   774     1 
  768   775     1 
  768   791     1 
  768   792     1 
  769   771     1 
  769   772     1 
  769   790     1 
  770   776     1 
  770   778     1 
  770   793     1 
  770   794     1 
  771   773     1 
  771   774     1 
  771   775     1 
  771   791     1 
  771   792     1 
  772   777     1 
  772   779     1 
  772   781     1 
  772   782     1 
  772   791     1 
  772   792     1 
  773   776     1 
  773   778     1 
  773   790     1 
  774   776     1 
  774   778     1 
  774   790     1 
  775   780     1 
  775   783     1 
  775   784     1 
  775   786     1 
  775   790     1 
  776   782     1 
  776   784     1 
  777   778     1 
  777   780     1 
  777   781     1 
  778   780     1 
  778   785     1 
  778   787     1 
  778   788     1 
  779   782     1 
  779   785     1 
  779   788     1 
  780   784     1 
  781   783     1 
  781   786     1 
  781   789     1 
  782   784     1 
  782   789     1 
  783   787     1 
  783   788     1 
  784   787     1 
  785   786     1 
  785   789     1 
  787   789     1 
  790   795     1 
  790   796     1 
  790   801     1 
  791   793     1 
  791   794     1 
  792   797     1 
  792   798     1 
  792   799     1 
  792   802     1 
  792   803     1 
  793   795     1 
  793   796     1 
  793   801     1 
  794   800     1 
  794   804     1 
  794   805     1 
  795   797     1 
  795   798     1 
  795   799     1 
  795   802     1 
  795   803     1 
  796   802     1 
  796   803     1 
  797   800     1 
  797   801     1 
  798   800     1 
  798   801     1 
  799   801     1 
  801   806     1 
  801   807     1 
  801   818     1 
  802   804     1 
  802   805     1 
  803   808     1 
  803   809     1 
  803   810     1 
  803   819     1 
  803   820     1 
  804   806     1 
  804   807     1 
  804   818     1 
  805   811     1 
  805   812     1 
  805   813     1 
  805   821     1 
  805   822     1 
  806   808     1 
  806   809     1 
  806   810     1 
  806   819     1 
  806   820     1 
  807   814     1 
  807   815     1 
  807   819     1 
  807   820     1 
  808   811     1 
  808   812     1 
  808   813     1 
  808   818     1 
  809   811     1 
  809   812     1 
  809   813     1 
  809   818     1 
  810   816     1 
  810   817     1 
  810   818     1 
  811   814     1 
  811   815     1 
  812   814     1 
  812   815     1 
  814   816     1 
  814   817     1 
  818   823     1 
  818   824     1 
  818   835     1 
  819   821     1 
  819   822     1 
  820   825     1 
  820   826     1 
  820   827     1 
  820   836     1 
  820   837     1 
  821   823     1 
  821   824     1 
  821   835     1 
  822   828     1 
  822   830     1 
  822   838     1 
  822   839     1 
  823   825     1 
  823   826     1 
  823   827     1 
  823   836     1 
  823   837     1 
  824   829     1 
  824   831     1 
  824   832     1 
  824   834     1 
  824   836     1 
  824   837     1 
  825   828     1 
  825   830     1 
  825   835     1 
  826   828     1 
  826   830     1 
  826   835     1 
  827   833     1 
  827   835     1 
  828   831     1 
  829   830     1 
  829   833     1 
  829   834     1 
  830   833     1 
  831   832     1 
  835   840     1 
  835   841     1 
  835   856     1 
  836   838     1 
  836   839     1 
  837   842     1 
  837   843     1 
  837   844     1 
  837   857     1 
  837   858     1 
  838   840     1 
  838   841     1 
  838   856     1 
  839   845     1 
  839   847     1 
  839   859     1 
  839   860     1 
  840   842     1 
  840   843     1 
  840   844     1 
  840   857     1 
  840   858     1 
  841   846     1 
  841   848     1 
  841   849     1 
  841   851     1 
  841   857     1 
  841   858     1 
  842   845     1 
  842   847     1 
  842   856     1 
  843   845     1 
  843   847     1 
  843   856     1 
  844   850     1 
  844   852     1 
  844   853     1 
  844   856     1 
  845   848     1 
  845   851     1 
  845   854     1 
  846   847     1 
  846   850     1 
  846   853     1 
  847   849     1 
  847   854     1 
  848   852     1 
  848   853     1 
  849   852     1 
  849   855     1 
  850   851     1 
  850   854     1 
  851   855     1 
  852   854     1 
  856   861     1 
  856   862     1 
  856   867     1 
  857   859     1 
  857   860     1 
  858   863     1 
  858   864     1 
  858   865     1 
  858   868     1 
  858   869     1 
  859   861     1 
  859   862     1 
  859   867     1 
  860   866     1 
  860   870     1 
  860   871     1 
  861   863     1 
  861   864     1 
  861   865     1 
  861   868     1 
  861   869     1 
  862   868     1 
  862   869     1 
  863   866     1 
  863   867     1 
  864   866     1 
  864   867     1 
  865   867     1 
  867   872     1 
  867   873     1 
  867   874     1 
  868   870     1 
  868   871     1 
  869   875     1 
  869   876     1 
  870   872     1 
  870   873     1 
  870   874     1 
  871   877     1 
  871   878     1 
  872   875     1 
  872   876     1 
  873   875     1 
  873   876     1 
  874   879     1 
  874   880     1 
  874   881     1 
  875   877     1 
  875   878     1 
  876   882     1 
  876   883     1 
  877   879     1 
  877   880     1 
  877   881     1 
  878   884     1 
  878   885     1 
  879   882     1 
  879   883     1 
  880   882     1 
  880   883     1 
  881   886     1 
  881   887     1 
  881   898     1 
  882   884     1 
  882   885     1 
  883   888     1 
  883   889     1 
  883   890     1 
  883   899     1 
  883   900     1 
  884   886     1 
  884   887     1 
  884   898     1 
  885   891     1 
  885   892     1 
  885   901     1 
  885   902     1 
  886   888     1 
  886   889     1 
  886   890     1 
  886   899     1 
  886   900     1 
  887   893     1 
  887   894     1 
  887   896     1 
  887   899     1 
  887   900     1 
  888   891     1 
  888   892     1 
  888   898     1 
  889   891     1 
  889   892     1 
  889   898     1 
  890   895     1 
  890   897     1 
  890   898     1 
  891   893     1 
  891   897     1 
  892   895     1 
  893   894     1 
  893   897     1 
  895   897     1 
  898   903     1 
  898   904     1 
  898   912     1 
  899   901     1 
  899   902     1 
  900   905     1 
  900   906     1 
  900   908     1 
  900   913     1 
  900   914     1 
  901   903     1 
  901   904     1 
  901   912     1 
  902   907     1 
  902   909     1 
  902   910     1 
  902   911     1 
  902   915     1 
  902   916     1 
  903   905     1 
  903   906     1 
  903   908     1 
  903   913     1 
  903   914     1 
  904   913     1 
  904   914     1 
  905   907     1 
  905   909     1 
  905   910     1 
  905   911     1 
  905   912     1 
  906   909     1 
  906   910     1 
  906   911     1 
  906   912     1 
  907   908     1 
  908   912     1 
  912   917     1 
  912   918     1 
  912   929     1 
  913   915     1 
  913   916     1 
  914   919     1 
  914   920     1 
  914   921     1 
  914   930     1 
  914   931     1 
  915   917     1 
  915   918     1 
  915   929     1 
  916   922     1 
  916   923     1 
  916   924     1 
  916   932     1 
  916   933     1 
  917   919     1 
  917   920     1 
  917   921     1 
  917   930     1 
  917   931     1 
  918   925     1 
  918   930     1 
  918   931     1 
  919   922     1 
  919   923     1 
  919   924     1 
  919   929     1 
  920   922     1 
  920   923     1 
  920   924     1 
  920   929     1 
  921   926     1 
  921   927     1 
  921   928     1 
  921   929     1 
  922   925     1 
  923   925     1 
  929   934     1 
  929   935     1 
  929   943     1 
  930   932     1 
  930   933     1 
  931   936     1 
  931   937     1 
  931   939     1 
  931   944     1 
  931   945     1 
  932   934     1 
  932   935     1 
  932   943     1 
  933   938     1 
  933   940     1 
  933   941     1 
  933   942     1 
  933   946     1 
  933   947     1 
  934   936     1 
  934   937     1 
  934   939     1 
  934   944     1 
  934   945     1 
  935   944     1 
  935   945     1 
  936   938     1 
  936   940     1 
  936   941     1 
  936   942     1 
  936   943     1 
  937   940     1 
  937   941     1 
  937   942     1 
  937   943     1 
  938   939     1 
  939   943     1 
  943   948     1 
  943   949     1 
  943   957     1 
  944   946     1 
  944   947     1 
  945   950     1 
  945   951     1 
  945   952     1 
  945   958     1 
  945   959     1 
  946   948     1 
  946   949     1 
  946   957     1 
  947   953     1 
  947   954     1 
  947   960     1 
  947   961     1 
  948   950     1 
  948   951     1 
  948   952     1 
  948   958     1 
  948   959     1 
  949   955     1 
  949   956     1 
  949   958     1 
  949   959     1 
  950   953     1 
  950   954     1 
  950   957     1 
  951   953     1 
  951   954     1 
  951   957     1 
  952   957     1 
  953   955     1 
  953   956     1 
  957   962     1 
  957   963     1 
  957   979     1 
  958   960     1 
  958   961     1 
  959   964     1 
  959   965     1 
  959   966     1 
  959   980     1 
  959   981     1 
  960   962     1 
  960   963     1 
  960   979     1 
  961   967     1 
  961   968     1 
  961   969     1 
  961   982     1 
  961   983     1 
  962   964     1 
  962   965     1 
  962   966     1 
  962   980     1 
  962   981     1 
  963   970     1 
  963   971     1 
  963   972     1 
  963   980     1 
  963   981     1 
  964   967     1 
  964   968     1 
  964   969     1 
  964   979     1 
  965   967     1 
  965   968     1 
  965   969     1 
  965   979     1 
  966   973     1 
  966   974     1 
  966   975     1 
  966   979     1 
  967   970     1 
  967   971     1 
  967   972     1 
  968   970     1 
  968   971     1 
  968   972     1 
  969   976     1 
  969   977     1 
  969   978     1 
  970   973     1 
  970   974     1 
  970   975     1 
  971   973     1 
  971   974     1 
  971   975     1 
  973   976     1 
  973   977     1 
  973   978     1 
  974   976     1 
  974   977     1 
  974   978     1 
  979   984     1 
  979   985     1 
  979   999     1 
  980   982     1 
  980   983     1 
  981   986     1 
  981   987     1 
  981   988     1 
  981  1000     1 
  981  1001     1 
  982   984     1 
  982   985     1 
  982   999     1 
  983   989     1 
  983   991     1 
  983  1002     1 
  983  1003     1 
  984   986     1 
  984   987     1 
  984   988     1 
  984  1000     1 
  984  1001     1 
  985   990     1 
  985   992     1 
  985   993     1 
  985   995     1 
  985  1000     1 
  985  1001     1 
  986   989     1 
  986   991     1 
  986   999     1 
  987   989     1 
  987   991     1 
  987   999     1 
  988   994     1 
  988   996     1 
  988   997     1 
  988   999     1 
  989   992     1 
  989   995     1 
  989   998     1 
  990   991     1 
  990   994     1 
  990   997     1 
  991   993     1 
  991   998     1 
  992   996     1 
  992   997     1 
  993   996     1 
  994   995     1 
  994   998     1 
  996   998     1 
  999  1004     1 
  999  1005     1 
  999  1013     1 
 1000  1002     1 
 1000  1003     1 
 1001  1006     1 
 1001  1007     1 
 1001  1009     1 
 1001  1014     1 
 1001  1015     1 
 1002  1004     1 
 1002  1005     1 
 1002  1013     1 
 1003  1008     1 
 1003  1010     1 
 1003  1011     1 
 1003  1012     1 
 1003  1016     1 
 1003  1017     1 
 1004  1006     1 
 1004  1007     1 
 1004  1009     1 
 1004  1014     1 
 1004  1015     1 
 1005  1014     1 
 1005  1015     1 
 1006  1008     1 
 1006  1010     1 
 1006  1011     1 
 1006  1012     1 
 1006  1013     1 
 1007  1010     1 
 1007  1011     1 
 1007  1012     1 
 1007  1013     1 
 1008  1009     1 
 1009  1013     1 
 1013  1018     1 
 1013  1019     1 
 1013  1029     1 
 1014  1016     1 
 1014  1017     1 
 1015  1020     1 
 1015  1021     1 
 1015  1025     1 
 1015  1030     1 
 1015  1031     1 
 1016  1018     1 
 1016  1019     1 
 1016  1029     1 
 1017  1022     1 
 1017  1023     1 
 1017  1024     1 
 1017  1026     1 
 1017  1027     1 
 1017  1028     1 
 1017  1032     1 
 1017  1033     1 
 1018  1020     1 
 1018  1021     1 
 1018  1025     1 
 1018  1030     1 
 1018  1031     1 
 1019  1030     1 
 1019  1031     1 
 1020  1022     1 
 1020  1023     1 
 1020  1024     1 
 1020  1026     1 
 1020  1027     1 
 1020  1028     1 
 1020  1029     1 
 1021  1026     1 
 1021  1027     1 
 1021  1028     1 
 1021  1029     1 
 1022  1025     1 
 1023  1025     1 
 1024  1025     1 
 1025  1029     1 
 1029  1034     1 
 1029  1035     1 
 1029  1036     1 
 1030  1032     1 
 1030  1033     1 
 1031  1037     1 
 1031  1038     1 
 1032  1034     1 
 1032  1035     1 
 1032  1036     1 
 1033  1039     1 
 1033  1040     1 
 1034  1037     1 
 1034  1038     1 
 1035  1037     1 
 1035  1038     1 
 1036  1041     1 
 1036  1042     1 
 1036  1058     1 
 1037  1039     1 
 1037  1040     1 
 1038  1043     1 
 1038  1044     1 
 1038  1045     1 
 1038  1059     1 
 1038  1060     1 
 1039  1041     1 
 1039  1042     1 
 1039  1058     1 
 1040  1046     1 
 1040  1047     1 
 1040  1048     1 
 1040  1061     1 
 1040  1062     1 
 1041  1043     1 
 1041  1044     1 
 1041  1045     1 
 1041  1059     1 
 1041  1060     1 
 1042  1049     1 
 1042  1050     1 
 1042  1051     1 
 1042  1059     1 
 1042  1060     1 
 1043  1046     1 
 1043  1047     1 
 1043  1048     1 
 1043  1058     1 
 1044  1046     1 
 1044  1047     1 
 1044  1048     1 
 1044  1058     1 
 1045  1052     1 
 1045  1053     1 
 1045  1054     1 
 1045  1058     1 
 1046  1049     1 
 1046  1050     1 
 1046  1051     1 
 1047  1049     1 
 1047  1050     1 
 1047  1051     1 
 1048  1055     1 
 1048  1056     1 
 1048  1057     1 
 1049  1052     1 
 1049  1053     1 
 1049  1054     1 
 1050  1052     1 
 1050  1053     1 
 1050  1054     1 
 1052  1055     1 
 1052  1056     1 
 1052  1057     1 
 1053  1055     1 
 1053  1056     1 
 1053  1057     1 
 1058  1063     1 
 1058  1064     1 
 1058  1073     1 
 1059  1061     1 
 1059  1062     1 
 1060  1065     1 
 1060  1066     1 
 1060  1067     1 
 1060  1074     1 
 1060  1075     1 
 1061  1063     1 
 1061  1064     1 
 1061  1073     1 
 1062  1068     1 
 1062  1069     1 
 1062  1070     1 
 1062  1076     1 
 1062  1077     1 
 1063  1065     1 
 1063  1066     1 
 1063  1067     1 
 1063  1074     1 
 1063  1075     1 
 1064  1071     1 
 1064  1072     1 
 1064  1074     1 
 1064  1075     1 
 1065  1068     1 
 1065  1069     1 
 1065  1070     1 
 1065  1073     1 
 1066  1068     1 
 1066  1069     1 
 1066  1070     1 
 1066  1073     1 
 1067  1073     1 
 1068  1071     1 
 1068  1072     1 
 1069  1071     1 
 1069  1072     1 
 1073  1078     1 
 1073  1079     1 
 1073  1084     1 
 1074  1076     1 
 1074  1077     1 
 1075  1080     1 
 1075  1081     1 
 1075  1082     1 
 1075  1085     1 
 1075  1086     1 
 1076  1078     1 
 1076  1079     1 
 1076  1084     1 
 1077  1083     1 
 1077  1087     1 
 1077  1088     1 
 1078  1080     1 
 1078  1081     1 
 1078  1082     1 
 1078  1085     1 
 1078  1086     1 
 1079  1085     1 
 1079  1086     1 
 1080  1083     1 
 1080  1084     1 
 1081  1083     1 
 1081  1084     1 
 1082  1084     1 
 1084  1089     1 
 1084  1090     1 
 1084  1098     1 
 1085  1087     1 
 1085  1088     1 
 1086  1091     1 
 1086  1092     1 
 1086  1093     1 
 1086  1099     1 
 1086  1100     1 
 1087  1089     1 
 1087  1090     1 
 1087  1098     1 
 1088  1094     1 
 1088  1095     1 
 1088  1101     1 
 1088  1102     1 
 1089  1091     1 
 1089  1092     1 
 1089  1093     1 
 1089  1099     1 
 1089  1100     1 
 1090  1096     1 
 1090  1097     1 
 1090  1099     1 
 1090  1100     1 
 1091  1094     1 
 1091  1095     1 
 1091  1098     1 
 1092  1094     1 
 1092  1095     1 
 1092  1098     1 
 1093  1098     1 
 1094  1096     1 
 1094  1097     1 
 1098  1103     1 
 1098  1104     1 
 1098  1117     1 
 1099  1101     1 
 1099  1102     1 
 1100  1105     1 
 1100  1106     1 
 1100  1109     1 
 1100  1118     1 
 1100  1119     1 
 1101  1103     1 
 1101  1104     1 
 1101  1117     1 
 1102  1107     1 
 1102  1108     1 
 1102  1110     1 
 1102  1111     1 
 1102  1112     1 
 1102  1113     1 
 1102  1120     1 
 1102  1121     1 
 1103  1105     1 
 1103  1106     1 
 1103  1109     1 
 1103  1118     1 
 1103  1119     1 
 1104  1114     1 
 1104  1115     1 
 1104  1116     1 
 1104  1118     1 
 1104  1119     1 
 1105  1107     1 
 1105  1108     1 
 1105  1110     1 
 1105  1111     1 
 1105  1112     1 
 1105  1113     1 
 1105  1117     1 
 1106  1110     1 
 1106  1111     1 
 1106  1112     1 
 1106  1117     1 
 1107  1109     1 
 1107  1114     1 
 1107  1115     1 
 1107  1116     1 
 1108  1109     1 
 1108  1114     1 
 1108  1115     1 
 1108  1116     1 
 1109  1113     1 
 1109  1117     1 
 1117  1122     1 
 1117  1123     1 
 1117  1134     1 
 1118  1120     1 
 1118  1121     1 
 1119  1124     1 
 1119  1125     1 
 1119  1126     1 
 1119  1135     1 
 1119  1136     1 
 1120  1122     1 
 1120  1123     1 
 1120  1134     1 
 1121  1127     1 
 1121  1128     1 
 1121  1129     1 
 1121  1137     1 
 1121  1138     1 
 1122  1124     1 
 1122  1125     1 
 1122  1126     1 
 1122  1135     1 
 1122  1136     1 
 1123  1130     1 
 1123  1131     1 
 1123  1135     1 
 1123  1136     1 
 1124  1127     1 
 1124  1128     1 
 1124  1129     1 
 1124  1134     1 
 1125  1127     1 
 1125  1128     1 
 1125  1129     1 
 1125  1134     1 
 1126  1132     1 
 1126  1133     1 
 1126  1134     1 
 1127  1130     1 
 1127  1131     1 
 1128  1130     1 
 1128  1131     1 
 1130  1132     1 
 1130  1133     1 
 1134  1139     1 
 1134  1140     1 
 1134  1148     1 
 1135  1137     1 
 1135  1138     1 
 1136  1141     1 
 1136  1142     1 
 1136  1144     1 
 1136  1149     1 
 1136  1150     1 
 1137  1139     1 
 1137  1140     1 
 1137  1148     1 
 1138  1143     1 
 1138  1145     1 
 1138  1146     1 
 1138  1147     1 
 1138  1151     1 
 1138  1152     1 
 1139  1141     1 
 1139  1142     1 
 1139  1144     1 
 1139  1149     1 
 1139  1150     1 
 1140  1149     1 
 1140  1150     1 
 1141  1143     1 
 1141  1145     1 
 1141  1146     1 
 1141  1147     1 
 1141  1148     1 
 1142  1145     1 
 1142  1146     1 
 1142  1147     1 
 1142  1148     1 
 1143  1144     1 
 1144  1148     1 
 1148  1153     1 
 1148  1154     1 
 1148  1165     1 
 1149  1151     1 
 1149  1152     1 
 1150  1155     1 
 1150  1156     1 
 1150  1157     1 
 1150  1166     1 
 1150  1167     1 
 1151  1153     1 
 1151  1154     1 
 1151  1165     1 
 1152  1158     1 
 1152  1159     1 
 1152  1160     1 
 1152  1168     1 
 1152  1169     1 
 1153  1155     1 
 1153  1156     1 
 1153  1157     1 
 1153  1166     1 
 1153  1167     1 
 1154  1161     1 
 1154  1166     1 
 1154  1167     1 
 1155  1158     1 
 1155  1159     1 
 1155  1160     1 
 1155  1165     1 
 1156  1158     1 
 1156  1159     1 
 1156  1160     1 
 1156  1165     1 
 1157  1162     1 
 1157  1163     1 
 1157  1164     1 
 1157  1165     1 
 1158  1161     1 
 1159  1161     1 
 1165  1170     1 
 1165  1171     1 
 1165  1172     1 
 1166  1168     1 
 1166  1169     1 
 1167  1173     1 
 1167  1174     1 
 1168  1170     1 
 1168  1171     1 
 1168  1172     1 
 1169  1175     1 
 1169  1176     1 
 1170  1173     1 
 1170  1174     1 
 1171  1173     1 
 1171  1174     1 
 1172  1177     1 
 1172  1178     1 
 1172  1179     1 
 1173  1175     1 
 1173  1176     1 
 1174  1180     1 
 1174  1181     1 
 1175  1177     1 
 1175  1178     1 
 1175  1179     1 
 1176  1182     1 
 1176  1183     1 
 1177  1180     1 
 1177  1181     1 
 1178  1180     1 
 1178  1181     1 
 1179  1184     1 
 1179  1185     1 
 1179  1201     1 
 1180  1182     1 
 1180  1183     1 
 1181  1186     1 
 1181  1187     1 
 1181  1188     1 
 1181  1202     1 
 1181  1203     1 
 1182  1184     1 
 1182  1185     1 
 1182  1201     1 
 1183  1189     1 
 1183  1190     1 
 1183  1191     1 
 1183  1204     1 
 1183  1205     1 
 1184  1186     1 
 1184  1187     1 
 1184  1188     1 
 1184  1202     1 
 1184  1203     1 
 1185  1192     1 
 1185  1193     1 
 1185  1194     1 
 1185  1202     1 
 1185  1203     1 
 1186  1189     1 
 1186  1190     1 
 1186  1191     1 
 1186  1201     1 
 1187  1189     1 
 1187  1190     1 
 1187  1191     1 
 1187  1201     1 
 1188  1195     1 
 1188  1196     1 
 1188  1197     1 
 1188  1201     1 
 1189  1192     1 
 1189  1193     1 
 1189  1194     1 
 1190  1192     1 
 1190  1193     1 
 1190  1194     1 
 1191  1198     1 
 1191  1199     1 
 1191  1200     1 
 1192  1195     1 
 1192  1196     1 
 1192  1197     1 
 1193  1195     1 
 1193  1196     1 
 1193  1197     1 
 1195  1198     1 
 1195  1199     1 
 1195  1200     1 
 1196  1198     1 
 1196  1199     1 
 1196  1200     1 
 1201  1206     1 
 1201  1207     1 
 1201  1215     1 
 1202  1204     1 
 1202  1205     1 
 1203  1208     1 
 1203  1209     1 
 1203  1211     1 
 1203  1216     1 
 1203  1217     1 
 1204  1206     1 
 1204  1207     1 
 1204  1215     1 
 1205  1210     1 
 1205  1212     1 
 1205  1213     1 
 1205  1214     1 
 1205  1218     1 
 1205  1219     1 
 1206  1208     1 
 1206  1209     1 
 1206  1211     1 
 1206  1216     1 
 1206  1217     1 
 1207  1216     1 
 1207  1217     1 
 1208  1210     1 
 1208  1212     1 
 1208  1213     1 
 1208  1214     1 
 1208  1215     1 
 1209  1212     1 
 1209  1213     1 
 1209  1214     1 
 1209  1215     1 
 1210  1211     1 
 1211  1215     1 
 1215  1220     1 
 1215  1221     1 
 1215  1235     1 
 1216  1218     1 
 1216  1219     1 
 1217  1222     1 
 1217  1223     1 
 1217  1224     1 
 1217  1236     1 
 1217  1237     1 
 1218  1220     1 
 1218  1221     1 
 1218  1235     1 
 1219  1225     1 
 1219  1227     1 
 1219  1238     1 
 1219  1239     1 
 1220  1222     1 
 1220  1223     1 
 1220  1224     1 
 1220  1236     1 
 1220  1237     1 
 1221  1226     1 
 1221  1228     1 
 1221  1229     1 
 1221  1231     1 
 1221  1236     1 
 1221  1237     1 
 1222  1225     1 
 1222  1227     1 
 1222  1235     1 
 1223  1225     1 
 1223  1227     1 
 1223  1235     1 
 1224  1230     1 
 1224  1232     1 
 1224  1233     1 
 1224  1235     1 
 1225  1228     1 
 1225  1231     1 
 1225  1234     1 
 1226  1227     1 
 1226  1230     1 
 1226  1233     1 
 1227  1229     1 
 1227  1234     1 
 1228  1232     1 
 1228  1233     1 
 1229  1232     1 
 1230  1231     1 
 1230  1234     1 
 1232  1234     1 
 1235  1240     1 
 1235  1241     1 
 1235  1257     1 
 1236  1238     1 
 1236  1239     1 
 1237  1242     1 
 1237  1243     1 
 1237  1244     1 
 1237  1258     1 
 1237  1259     1 
 1238  1240     1 
 1238  1241     1 
 1238  1257     1 
 1239  1245     1 
 1239  1246     1 
 1239  1247     1 
 1239  1260     1 
 1239  1261     1 
 1240  1242     1 
 1240  1243     1 
 1240  1244     1 
 1240  1258     1 
 1240  1259     1 
 1241  1248     1 
 1241  1249     1 
 1241  1250     1 
 1241  1258     1 
 1241  1259     1 
 1242  1245     1 
 1242  1246     1 
 1242  1247     1 
 1242  1257     1 
 1243  1245     1 
 1243  1246     1 
 1243  1247     1 
 1243  1257     1 
 1244  1251     1 
 1244  1252     1 
 1244  1253     1 
 1244  1257     1 
 1245  1248     1 
 1245  1249     1 
 1245  1250     1 
 1246  1248     1 
 1246  1249     1 
 1246  1250     1 
 1247  1254     1 
 1247  1255     1 
 1247  1256     1 
 1248  1251     1 
 1248  1252     1 
 1248  1253     1 
 1249  1251     1 
 1249  1252     1 
 1249  1253     1 
 1251  1254     1 
 1251  1255     1 
 1251  1256     1 
 1252  1254     1 
 1252  1255     1 
 1252  1256     1 
 1257  1262     1 
 1257  1263     1 
 1257  1267     1 
 1258  1260     1 
 1258  1261     1 
 1259  1264     1 
 1259  1265     1 
 1259  1266     1 
 1259  1268     1 
 1259  1269     1 
 1260  1262     1 
 1260  1263     1 
 1260  1267     1 
 1261  1270     1 
 1261  1271     1 
 1262  1264     1 
 1262  1265     1 
 1262  1266     1 
 1262  1268     1 
 1262  1269     1 
 1263  1268     1 
 1263  1269     1 
 1264  1267     1 
 1265  1267     1 
 1266  1267     1 
 1267  1272     1 
 1267  1273     1 
 1267  1281     1 
 1268  1270     1 
 1268  1271     1 
 1269  1274     1 
 1269  1275     1 
 1269  1277     1 
 1269  1282     1 
 1269  1283     1 
 1270  1272     1 
 1270  1273     1 
 1270  1281     1 
 1271  1276     1 
 1271  1278     1 
 1271  1279     1 
 1271  1280     1 
 1271  1284     1 
 1271  1285     1 
 1272  1274     1 
 1272  1275     1 
 1272  1277     1 
 1272  1282     1 
 1272  1283     1 
 1273  1282     1 
 1273  1283     1 
 1274  1276     1 
 1274  1278     1 
 1274  1279     1 
 1274  1280     1 
 1274  1281     1 
 1275  1278     1 
 1275  1279     1 
 1275  1280     1 
 1275  1281     1 
 1276  1277     1 
 1277  1281     1 
 1281  1286     1 
 1281  1287     1 
 1281  1297     1 
 1282  1284     1 
 1282  1285     1 
 1283  1288     1 
 1283  1289     1 
 1283  1293     1 
 1283  1298     1 
 1283  1299     1 
 1284  1286     1 
 1284  1287     1 
 1284  1297     1 
 1285  1290     1 
 1285  1291     1 
 1285  1292     1 
 1285  1294     1 
 1285  1295     1 
 1285  1296     1 
 1285  1300     1 
 1285  1301     1 
 1286  1288     1 
 1286  1289     1 
 1286  1293     1 
 1286  1298     1 
 1286  1299     1 
 1287  1298     1 
 1287  1299     1 
 1288  1290     1 
 1288  1291     1 
 1288  1292     1 
 1288  1294     1 
 1288  1295     1 
 1288  1296     1 
 1288  1297     1 
 1289  1294     1 
 1289  1295     1 
 1289  1296     1 
 1289  1297     1 
 1290  1293     1 
 1291  1293     1 
 1292  1293     1 
 1293  1297     1 
 1297  1302     1 
 1297  1303     1 
 1297  1314     1 
 1298  1300     1 
 1298  1301     1 
 1299  1304     1 
 1299  1305     1 
 1299  1306     1 
 1299  1315     1 
 1299  1316     1 
 1300  1302     1 
 1300  1303     1 
 1300  1314     1 
 1301  1307     1 
 1301  1308     1 
 1301  1309     1 
 1301  1317     1 
 1301  1318     1 
 1302  1304     1 
 1302  1305     1 
 1302  1306     1 
 1302  1315     1 
 1302  1316     1 
 1303  1310     1 
 1303  1311     1 
 1303  1315     1 
 1303  1316     1 
 1304  1307     1 
 1304  1308     1 
 1304  1309     1 
 1304  1314     1 
 1305  1307     1 
 1305  1308     1 
 1305  1309     1 
 1305  1314     1 
 1306  1312     1 
 1306  1313     1 
 1306  1314     1 
 1307  1310     1 
 1307  1311     1 
 1308  1310     1 
 1308  1311     1 
 1310  1312     1 
 1310  1313     1 
 1314  1319     1 
 1314  1320     1 
 1314  1331     1 
 1315  1317     1 
 1315  1318     1 
 1316  1321     1 
 1316  1322     1 
 1316  1323     1 
 1316  1332     1 
 1316  1333     1 
 1317  1319     1 
 1317  1320     1 
 1317  1331     1 
 1318  1324     1 
 1318  1325     1 
 1318  1326     1 
 1318  1334     1 
 1318  1335     1 
 1319  1321     1 
 1319  1322     1 
 1319  1323     1 
 1319  1332     1 
 1319  1333     1 
 1320  1327     1 
 1320  1332     1 
 1320  1333     1 
 1321  1324     1 
 1321  1325     1 
 1321  1326     1 
 1321  1331     1 
 1322  1324     1 
 1322  1325     1 
 1322  1326     1 
 1322  1331     1 
 1323  1328     1 
 1323  1329     1 
 1323  1330     1 
 1323  1331     1 
 1324  1327     1 
 1325  1327     1 
 1331  1336     1 
 1331  1337     1 
 1331  1346     1 
 1332  1334     1 
 1332  1335     1 
 1333  1338     1 
 1333  1339     1 
 1333  1340     1 
 1333  1347     1 
 1333  1348     1 
 1334  1336     1 
 1334  1337     1 
 1334  1346     1 
 1335  1341     1 
 1335  1342     1 
 1335  1343     1 
 1335  1349     1 
 1335  1350     1 
 1336  1338     1 
 1336  1339     1 
 1336  1340     1 
 1336  1347     1 
 1336  1348     1 
 1337  1344     1 
 1337  1345     1 
 1337  1347     1 
 1337  1348     1 
 1338  1341     1 
 1338  1342     1 
 1338  1343     1 
 1338  1346     1 
 1339  1341     1 
 1339  1342     1 
 1339  1343     1 
 1339  1346     1 
 1340  1346     1 
 1341  1344     1 
 1341  1345     1 
 1342  1344     1 
 1342  1345     1 
 1346  1351     1 
 1346  1352     1 
 1346  1353     1 
 1347  1349     1 
 1347  1350     1 
 1348  1354     1 
 1348  1355     1 
 1349  1351     1 
 1349  1352     1 
 1349  1353     1 
 1350  1356     1 
 1350  1357     1 
 1351  1354     1 
 1351  1355     1 
 1352  1354     1 
 1352  1355     1 
 1353  1358     1 
 1353  1359     1 
 1353  1360     1 
 1354  1356     1 
 1354  1357     1 
 1355  1361     1 
 1355  1362     1 
 1356  1358     1 
 1356  1359     1 
 1356  1360     1 
 1357  1363     1 
 1357  1364     1 
 1358  1361     1 
 1358  1362     1 
 1359  1361     1 
 1359  1362     1 
 1360  1365     1 
 1360  1366     1 
 1360  1382     1 
 1361  1363     1 
 1361  1364     1 
 1362  1367     1 
 1362  1368     1 
 1362  1369     1 
 1362  1383     1 
 1362  1384     1 
 1363  1365     1 
 1363  1366     1 
 1363  1382     1 
 1364  1370     1 
 1364  1371     1 
 1364  1372     1 
 1364  1385     1 
 1364  1386     1 
 1365  1367     1 
 1365  1368     1 
 1365  1369     1 
 1365  1383     1 
 1365  1384     1 
 1366  1373     1 
 1366  1374     1 
 1366  1375     1 
 1366  1383     1 
 1366  1384     1 
 1367  1370     1 
 1367  1371     1 
 1367  1372     1 
 1367  1382     1 
 1368  1370     1 
 1368  1371     1 
 1368  1372     1 
 1368  1382     1 
 1369  1376     1 
 1369  1377     1 
 1369  1378     1 
 1369  1382     1 
 1370  1373     1 
 1370  1374     1 
 1370  1375     1 
 1371  1373     1 
 1371  1374     1 
 1371  1375     1 
 1372  1379     1 
 1372  1380     1 
 1372  1381     1 
 1373  1376     1 
 1373  1377     1 
 1373  1378     1 
 1374  1376     1 
 1374  1377     1 
 1374  1378     1 
 1376  1379     1 
 1376  1380     1 
 1376  1381     1 
 1377  1379     1 
 1377  1380     1 
 1377  1381     1 
 1382  1387     1 
 1382  1388     1 
 1382  1401     1 
 1383  1385     1 
 1383  1386     1 
 1384  1389     1 
 1384  1390     1 
 1384  1391     1 
 1384  1402     1 
 1384  1403     1 
 1385  1387     1 
 1385  1388     1 
 1385  1401     1 
 1386  1392     1 
 1386  1393     1 
 1386  1397     1 
 1386  1404     1 
 1386  1405     1 
 1387  1389     1 
 1387  1390     1 
 1387  1391     1 
 1387  1402     1 
 1387  1403     1 
 1388  1394     1 
 1388  1395     1 
 1388  1396     1 
 1388  1398     1 
 1388  1399     1 
 1388  1400     1 
 1388  1402     1 
 1388  1403     1 
 1389  1392     1 
 1389  1393     1 
 1389  1397     1 
 1389  1401     1 
 1390  1392     1 
 1390  1393     1 
 1390  1397     1 
 1390  1401     1 
 1391  1401     1 
 1392  1394     1 
 1392  1395     1 
 1392  1396     1 
 1392  1398     1 
 1392  1399     1 
 1392  1400     1 
 1393  1398     1 
 1393  1399     1 
 1393  1400     1 
 1394  1397     1 
 1395  1397     1 
 1396  1397     1 
 1401  1406     1 
 1401  1407     1 
 1401  1417     1 
 1402  1404     1 
 1402  1405     1 
 1403  1408     1 
 1403  1409     1 
 1403  1413     1 
 1403  1418     1 
 1403  1419     1 
 1404  1406     1 
 1404  1407     1 
 1404  1417     1 
 1405  1410     1 
 1405  1411     1 
 1405  1412     1 
 1405  1414     1 
 1405  1415     1 
 1405  1416     1 
 1405  1420     1 
 1405  1421     1 
 1406  1408     1 
 1406  1409     1 
 1406  1413     1 
 1406  1418     1 
 1406  1419     1 
 1407  1418     1 
 1407  1419     1 
 1408  1410     1 
 1408  1411     1 
 1408  1412     1 
 1408  1414     1 
 1408  1415     1 
 1408  1416     1 
 1408  1417     1 
 1409  1414     1 
 1409  1415     1 
 1409  1416     1 
 1409  1417     1 
 1410  1413     1 
 1411  1413     1 
 1412  1413     1 
 1413  1417     1 
 1417  1422     1 
 1417  1423     1 
 1417  1433     1 
 1418  1420     1 
 1418  1421     1 
 1419  1424     1 
 1419  1425     1 
 1419  1429     1 
 1419  1434     1 
 1419  1435     1 
 1420  1422     1 
 1420  1423     1 
 1420  1433     1 
 1421  1426     1 
 1421  1427     1 
 1421  1428     1 
 1421  1430     1 
 1421  1431     1 
 1421  1432     1 
 1421  1436     1 
 1421  1437     1 
 1422  1424     1 
 1422  1425     1 
 1422  1429     1 
 1422  1434     1 
 1422  1435     1 
 1423  1434     1 
 1423  1435     1 
 1424  1426     1 
 1424  1427     1 
 1424  1428     1 
 1424  1430     1 
 1424  1431     1 
 1424  1432     1 
 1424  1433     1 
 1425  1430     1 
 1425  1431     1 
 1425  1432     1 
 1425  1433     1 
 1426  1429     1 
 1427  1429     1 
 1428  1429     1 
 1429  1433     1 
 1433  1438     1 
 1433  1439     1 
 1433  1447     1 
 1434  1436     1 
 1434  1437     1 
 1435  1440     1 
 1435  1441     1 
 1435  1442     1 
 1435  1448     1 
 1435  1449     1 
 1436  1438     1 
 1436  1439     1 
 1436  1447     1 
 1437  1443     1 
 1437  1444     1 
 1437  1450     1 
 1437  1451     1 
 1438  1440     1 
 1438  1441     1 
 1438  1442     1 
 1438  1448     1 
 1438  1449     1 
 1439  1445     1 
 1439  1446     1 
 1439  1448     1 
 1439  1449     1 
 1440  1443     1 
 1440  1444     1 
 1440  1447     1 
 1441  1443     1 
 1441  1444     1 
 1441  1447     1 
 1442  1447     1 
 1443  1445     1 
 1443  1446     1 
 1447  1452     1 
 1447  1453     1 
 1447  1467     1 
 1448  1450     1 
 1448  1451     1 
 1449  1454     1 
 1449  1455     1 
 1449  1456     1 
 1449  1468     1 
 1449  1469     1 
 1450  1452     1 
 1450  1453     1 
 1450  1467     1 
 1451  1457     1 
 1451  1459     1 
 1451  1470     1 
 1451  1478     1 
 1452  1454     1 
 1452  1455     1 
 1452  1456     1 
 1452  1468     1 
 1452  1469     1 
 1453  1458     1 
 1453  1460     1 
 1453  1461     1 
 1453  1463     1 
 1453  1468     1 
 1453  1469     1 
 1454  1457     1 
 1454  1459     1 
 1454  1467     1 
 1455  1457     1 
 1455  1459     1 
 1455  1467     1 
 1456  1462     1 
 1456  1464     1 
 1456  1465     1 
 1456  1467     1 
 1457  1460     1 
 1457  1463     1 
 1457  1466     1 
 1458  1459     1 
 1458  1462     1 
 1458  1465     1 
 1459  1461     1 
 1459  1466     1 
 1460  1464     1 
 1460  1465     1 
 1461  1464     1 
 1462  1463     1 
 1462  1466     1 
 1464  1466     1 
 1467  1471     1 
 1467  1472     1 
 1467  1475     1 
 1467  1479     1 
 1467  1480     1 
 1467  1481     1 
 1468  1470     1 
 1468  1478     1 
 1469  1473     1 
 1469  1474     1 
 1469  1476     1 
 1469  1477     1 
 1469  1482     1 
 1469  1483     1 
 1470  1476     1 
 1470  1477     1 
 1470  1479     1 
 1470  1480     1 
 1470  1484     1 
 1470  1485     1 
 1471  1473     1 
 1471  1474     1 
 1471  1475     1 
 1471  1478     1 
 1471  1482     1 
 1471  1483     1 
 1472  1479     1 
 1472  1480     1 
 1472  1482     1 
 1472  1483     1 
 1473  1476     1 
 1473  1477     1 
 1473  1478     1 
 1473  1481     1 
 1474  1476     1 
 1474  1477     1 
 1474  1478     1 
 1474  1481     1 
 1475  1481     1 
 1476  1479     1 
 1476  1480     1 
 1477  1479     1 
 1477  1480     1 
 1478  1481     1 
 1481  1486     1 
 1481  1487     1 
 1481  1495     1 
 1482  1484     1 
 1482  1485     1 
 1483  1488     1 
 1483  1489     1 
 1483  1490     1 
 1483  1496     1 
 1483  1497     1 
 1484  1486     1 
 1484  1487     1 
 1484  1495     1 
 1485  1491     1 
 1485  1492     1 
 1485  1498     1 
 1485  1499     1 
 1486  1488     1 
 1486  1489     1 
 1486  1490     1 
 1486  1496     1 
 1486  1497     1 
 1487  1493     1 
 1487  1494     1 
 1487  1496     1 
 1487  1497     1 
 1488  1491     1 
 1488  1492     1 
 1488  1495     1 
 1489  1491     1 
 1489  1492     1 
 1489  1495     1 
 1490  1495     1 
 1491  1493     1 
 1491  1494     1 
 1495  1500     1 
 1495  1501     1 
 1495  1516     1 
 1496  1498     1 
 1496  1499     1 
 1497  1502     1 
 1497  1503     1 
 1497  1504     1 
 1497  1517     1 
 1497  1518     1 
 1498  1500     1 
 1498  1501     1 
 1498  1516     1 
 1499  1505     1 
 1499  1507     1 
 1499  1519     1 
 1499  1520     1 
 1500  1502     1 
 1500  1503     1 
 1500  1504     1 
 1500  1517     1 
 1500  1518     1 
 1501  1506     1 
 1501  1508     1 
 1501  1509     1 
 1501  1511     1 
 1501  1517     1 
 1501  1518     1 
 1502  1505     1 
 1502  1507     1 
 1502  1516     1 
 1503  1505     1 
 1503  1507     1 
 1503  1516     1 
 1504  1510     1 
 1504  1512     1 
 1504  1513     1 
 1504  1516     1 
 1505  1508     1 
 1505  1511     1 
 1505  1514     1 
 1506  1507     1 
 1506  1510     1 
 1506  1513     1 
 1507  1509     1 
 1507  1514     1 
 1508  1512     1 
 1508  1513     1 
 1509  1512     1 
 1509  1515     1 
 1510  1511     1 
 1510  1514     1 
 1511  1515     1 
 1512  1514     1 
 1516  1521     1 
 1516  1522     1 
 1516  1533     1 
 1517  1519     1 
 1517  1520     1 
 1518  1523     1 
 1518  1524     1 
 1518  1525     1 
 1518  1534     1 
 1518  1535     1 
 1519  1521     1 
 1519  1522     1 
 1519  1533     1 
 1520  1526     1 
 1520  1528     1 
 1520  1536     1 
 1520  1537     1 
 1521  1523     1 
 1521  1524     1 
 1521  1525     1 
 1521  1534     1 
 1521  1535     1 
 1522  1527     1 
 1522  1529     1 
 1522  1530     1 
 1522  1532     1 
 1522  1534     1 
 1522  1535     1 
 1523  1526     1 
 1523  1528     1 
 1523  1533     1 
 1524  1526     1 
 1524  1528     1 
 1524  1533     1 
 1525  1531     1 
 1525  1533     1 
 1526  1529     1 
 1527  1528     1 
 1527  1531     1 
 1527  1532     1 
 1528  1531     1 
 1529  1530     1 
 1533  1538     1 
 1533  1539     1 
 1533  1550     1 
 1534  1536     1 
 1534  1537     1 
 1535  1540     1 
 1535  1541     1 
 1535  1542     1 
 1535  1551     1 
 1535  1552     1 
 1536  1538     1 
 1536  1539     1 
 1536  1550     1 
 1537  1543     1 
 1537  1544     1 
 1537  1545     1 
 1537  1553     1 
 1537  1554     1 
 1538  1540     1 
 1538  1541     1 
 1538  1542     1 
 1538  1551     1 
 1538  1552     1 
 1539  1546     1 
 1539  1547     1 
 1539  1551     1 
 1539  1552     1 
 1540  1543     1 
 1540  1544     1 
 1540  1545     1 
 1540  1550     1 
 1541  1543     1 
 1541  1544     1 
 1541  1545     1 
 1541  1550     1 
 1542  1548     1 
 1542  1549     1 
 1542  1550     1 
 1543  1546     1 
 1543  1547     1 
 1544  1546     1 
 1544  1547     1 
 1546  1548     1 
 1546  1549     1 
 1550  1555     1 
 1550  1556     1 
 1550  1564     1 
 1551  1553     1 
 1551  1554     1 
 1552  1557     1 
 1552  1558     1 
 1552  1560     1 
 1552  1565     1 
 1552  1566     1 
 1553  1555     1 
 1553  1556     1 
 1553  1564     1 
 1554  1559     1 
 1554  1561     1 
 1554  1562     1 
 1554  1563     1 
 1554  1567     1 
 1554  1568     1 
 1555  1557     1 
 1555  1558     1 
 1555  1560     1 
 1555  1565     1 
 1555  1566     1 
 1556  1565     1 
 1556  1566     1 
 1557  1559     1 
 1557  1561     1 
 1557  1562     1 
 1557  1563     1 
 1557  1564     1 
 1558  1561     1 
 1558  1562     1 
 1558  1563     1 
 1558  1564     1 
 1559  1560     1 
 1560  1564     1 
 1564  1569     1 
 1564  1570     1 
 1564  1575     1 
 1565  1567     1 
 1565  1568     1 
 1566  1571     1 
 1566  1572     1 
 1566  1573     1 
 1566  1576     1 
 1566  1577     1 
 1567  1569     1 
 1567  1570     1 
 1567  1575     1 
 1568  1574     1 
 1568  1578     1 
 1568  1579     1 
 1569  1571     1 
 1569  1572     1 
 1569  1573     1 
 1569  1576     1 
 1569  1577     1 
 1570  1576     1 
 1570  1577     1 
 1571  1574     1 
 1571  1575     1 
 1572  1574     1 
 1572  1575     1 
 1573  1575     1 
 1575  1580     1 
 1575  1581     1 
 1575  1590     1 
 1576  1578     1 
 1576  1579     1 
 1577  1582     1 
 1577  1583     1 
 1577  1584     1 
 1577  1591     1 
 1577  1592     1 
 1578  1580     1 
 1578  1581     1 
 1578  1590     1 
 1579  1585     1 
 1579  1586     1 
 1579  1587     1 
 1579  1593     1 
 1579  1594     1 
 1580  1582     1 
 1580  1583     1 
 1580  1584     1 
 1580  1591     1 
 1580  1592     1 
 1581  1588     1 
 1581  1589     1 
 1581  1591     1 
 1581  1592     1 
 1582  1585     1 
 1582  1586     1 
 1582  1587     1 
 1582  1590     1 
 1583  1585     1 
 1583  1586     1 
 1583  1587     1 
 1583  1590     1 
 1584  1590     1 
 1585  1588     1 
 1585  1589     1 
 1586  1588     1 
 1586  1589     1 
 1590  1595     1 
 1590  1596     1 
 1590  1609     1 
 1591  1593     1 
 1591  1594     1 
 1592  1597     1 
 1592  1598     1 
 1592  1601     1 
 1592  1610     1 
 1592  1611     1 
 1593  1595     1 
 1593  1596     1 
 1593  1609     1 
 1594  1599     1 
 1594  1600     1 
 1594  1602     1 
 1594  1603     1 
 1594  1604     1 
 1594  1605     1 
 1594  1612     1 
 1594  1613     1 
 1595  1597     1 
 1595  1598     1 
 1595  1601     1 
 1595  1610     1 
 1595  1611     1 
 1596  1606     1 
 1596  1607     1 
 1596  1608     1 
 1596  1610     1 
 1596  1611     1 
 1597  1599     1 
 1597  1600     1 
 1597  1602     1 
 1597  1603     1 
 1597  1604     1 
 1597  1605     1 
 1597  1609     1 
 1598  1602     1 
 1598  1603     1 
 1598  1604     1 
 1598  1609     1 
 1599  1601     1 
 1599  1606     1 
 1599  1607     1 
 1599  1608     1 
 1600  1601     1 
 1600  1606     1 
 1600  1607     1 
 1600  1608     1 
 1601  1605     1 
 1601  1609     1 
 1609  1614     1 
 1609  1615     1 
 1609  1625     1 
 1610  1612     1 
 1610  1613     1 
 1611  1616     1 
 1611  1617     1 
 1611  1621     1 
 1611  1626     1 
 1611  1627     1 
 1612  1614     1 
 1612  1615     1 
 1612  1625     1 
 1613  1618     1 
 1613  1619     1 
 1613  1620     1 
 1613  1622     1 
 1613  1623     1 
 1613  1624     1 
 1613  1628     1 
 1613  1629     1 
 1614  1616     1 
 1614  1617     1 
 1614  1621     1 
 1614  1626     1 
 1614  1627     1 
 1615  1626     1 
 1615  1627     1 
 1616  1618     1 
 1616  1619     1 
 1616  1620     1 
 1616  1622     1 
 1616  1623     1 
 1616  1624     1 
 1616  1625     1 
 1617  1622     1 
 1617  1623     1 
 1617  1624     1 
 1617  1625     1 
 1618  1621     1 
 1619  1621     1 
 1620  1621     1 
 1621  1625     1 
 1625  1630     1 
 1625  1631     1 
 1625  1632     1 
 1626  1628     1 
 1626  1629     1 
 1627  1633     1 
 1627  1634     1 
 1628  1630     1 
 1628  1631     1 
 1628  1632     1 
 1629  1635     1 
 1629  1636     1 
 1630  1633     1 
 1630  1634     1 
 1631  1633     1 
 1631  1634     1 
 1632  1637     1 
 1632  1638     1 
 1632  1644     1 
 1633  1635     1 
 1633  1636     1 
 1634  1639     1 
 1634  1640     1 
 1634  1641     1 
 1634  1645     1 
 1634  1646     1 
 1635  1637     1 
 1635  1638     1 
 1635  1644     1 
 1636  1642     1 
 1636  1643     1 
 1636  1647     1 
 1636  1648     1 
 1637  1639     1 
 1637  1640     1 
 1637  1641     1 
 1637  1645     1 
 1637  1646     1 
 1638  1645     1 
 1638  1646     1 
 1639  1642     1 
 1639  1643     1 
 1639  1644     1 
 1640  1642     1 
 1640  1643     1 
 1640  1644     1 
 1641  1644     1 
 1644  1649     1 
 1644  1650     1 
 1644  1666     1 
 1645  1647     1 
 1645  1648     1 
 1646  1651     1 
 1646  1652     1 
 1646  1653     1 
 1646  1667     1 
 1646  1668     1 
 1647  1649     1 
 1647  1650     1 
 1647  1666     1 
 1648  1654     1 
 1648  1655     1 
 1648  1656     1 
 1648  1669     1 
 1648  1670     1 
 1649  1651     1 
 1649  1652     1 
 1649  1653     1 
 1649  1667     1 
 1649  1668     1 
 1650  1657     1 
 1650  1658     1 
 1650  1659     1 
 1650  1667     1 
 1650  1668     1 
 1651  1654     1 
 1651  1655     1 
 1651  1656     1 
 1651  1666     1 
 1652  1654     1 
 1652  1655     1 
 1652  1656     1 
 1652  1666     1 
 1653  1660     1 
 1653  1661     1 
 1653  1662     1 
 1653  1666     1 
 1654  1657     1 
 1654  1658     1 
 1654  1659     1 
 1655  1657     1 
 1655  1658     1 
 1655  1659     1 
 1656  1663     1 
 1656  1664     1 
 1656  1665     1 
 1657  1660     1 
 1657  1661     1 
 1657  1662     1 
 1658  1660     1 
 1658  1661     1 
 1658  1662     1 
 1660  1663     1 
 1660  1664     1 
 1660  1665     1 
 1661  1663     1 
 1661  1664     1 
 1661  1665     1 
 1666  1671     1 
 1666  1672     1 
 1666  1685     1 
 1667  1669     1 
 1667  1670     1 
 1668  1673     1 
 1668  1674     1 
 1668  1675     1 
 1668  1686     1 
 1668  1687     1 
 1669  1671     1 
 1669  1672     1 
 1669  1685     1 
 1670  1676     1 
 1670  1677     1 
 1670  1681     1 
 1670  1688     1 
 1670  1689     1 
 1671  1673     1 
 1671  1674     1 
 1671  1675     1 
 1671  1686     1 
 1671  1687     1 
 1672  1678     1 
 1672  1679     1 
 1672  1680     1 
 1672  1682     1 
 1672  1683     1 
 1672  1684     1 
 1672  1686     1 
 1672  1687     1 
 1673  1676     1 
 1673  1677     1 
 1673  1681     1 
 1673  1685     1 
 1674  1676     1 
 1674  1677     1 
 1674  1681     1 
 1674  1685     1 
 1675  1685     1 
 1676  1678     1 
 1676  1679     1 
 1676  1680     1 
 1676  1682     1 
 1676  1683     1 
 1676  1684     1 
 1677  1682     1 
 1677  1683     1 
 1677  1684     1 
 1678  1681     1 
 1679  1681     1 
 1680  1681     1 
 1685  1690     1 
 1685  1691     1 
 1685  1701     1 
 1686  1688     1 
 1686  1689     1 
 1687  1692     1 
 1687  1693     1 
 1687  1697     1 
 1687  1702     1 
 1687  1703     1 
 1688  1690     1 
 1688  1691     1 
 1688  1701     1 
 1689  1694     1 
 1689  1695     1 
 1689  1696     1 
 1689  1698     1 
 1689  1699     1 
 1689  1700     1 
 1689  1704     1 
 1689  1705     1 
 1690  1692     1 
 1690  1693     1 
 1690  1697     1 
 1690  1702     1 
 1690  1703     1 
 1691  1702     1 
 1691  1703     1 
 1692  1694     1 
 1692  1695     1 
 1692  1696     1 
 1692  1698     1 
 1692  1699     1 
 1692  1700     1 
 1692  1701     1 
 1693  1698     1 
 1693  1699     1 
 1693  1700     1 
 1693  1701     1 
 1694  1697     1 
 1695  1697     1 
 1696  1697     1 
 1697  1701     1 
 1701  1706     1 
 1701  1707     1 
 1701  1716     1 
 1702  1704     1 
 1702  1705     1 
 1703  1708     1 
 1703  1709     1 
 1703  1710     1 
 1703  1717     1 
 1703  1718     1 
 1704  1706     1 
 1704  1707     1 
 1704  1716     1 
 1705  1711     1 
 1705  1712     1 
 1705  1713     1 
 1705  1719     1 
 1705  1720     1 
 1706  1708     1 
 1706  1709     1 
 1706  1710     1 
 1706  1717     1 
 1706  1718     1 
 1707  1714     1 
 1707  1715     1 
 1707  1717     1 
 1707  1718     1 
 1708  1711     1 
 1708  1712     1 
 1708  1713     1 
 1708  1716     1 
 1709  1711     1 
 1709  1712     1 
 1709  1713     1 
 1709  1716     1 
 1710  1716     1 
 1711  1714     1 
 1711  1715     1 
 1712  1714     1 
 1712  1715     1 
 1716  1721     1 
 1716  1722     1 
 1716  1732     1 
 1717  1719     1 
 1717  1720     1 
 1718  1723     1 
 1718  1724     1 
 1718  1728     1 
 1718  1733     1 
 1718  1734     1 
 1719  1721     1 
 1719  1722     1 
 1719  1732     1 
 1720  1725     1 
 1720  1726     1 
 1720  1727     1 
 1720  1729     1 
 1720  1730     1 
 1720  1731     1 
 1720  1735     1 
 1720  1736     1 
 1721  1723     1 
 1721  1724     1 
 1721  1728     1 
 1721  1733     1 
 1721  1734     1 
 1722  1733     1 
 1722  1734     1 
 1723  1725     1 
 1723  1726     1 
 1723  1727     1 
 1723  1729     1 
 1723  1730     1 
 1723  1731     1 
 1723  1732     1 
 1724  1729     1 
 1724  1730     1 
 1724  1731     1 
 1724  1732     1 
 1725  1728     1 
 1726  1728     1 
 1727  1728     1 
 1728  1732     1 
 1732  1737     1 
 1732  1738     1 
 1732  1743     1 
 1733  1735     1 
 1733  1736     1 
 1734  1739     1 
 1734  1740     1 
 1734  1741     1 
 1734  1744     1 
 1734  1745     1 
 1735  1737     1 
 1735  1738     1 
 1735  1743     1 
 1736  1742     1 
 1736  1746     1 
 1736  1747     1 
 1737  1739     1 
 1737  1740     1 
 1737  1741     1 
 1737  1744     1 
 1737  1745     1 
 1738  1744     1 
 1738  1745     1 
 1739  1742     1 
 1739  1743     1 
 1740  1742     1 
 1740  1743     1 
 1741  1743     1 
 1743  1748     1 
 1743  1749     1 
 1743  1757     1 
 1744  1746     1 
 1744  1747     1 
 1745  1750     1 
 1745  1751     1 
 1745  1753     1 
 1745  1758     1 
 1745  1759     1 
 1746  1748     1 
 1746  1749     1 
 1746  1757     1 
 1747  1752     1 
 1747  1754     1 
 1747  1755     1 
 1747  1756     1 
 1747  1760     1 
 1747  1761     1 
 1748  1750     1 
 1748  1751     1 
 1748  1753     1 
 1748  1758     1 
 1748  1759     1 
 1749  1758     1 
 1749  1759     1 
 1750  1752     1 
 1750  1754     1 
 1750  1755     1 
 1750  1756     1 
 1750  1757     1 
 1751  1754     1 
 1751  1755     1 
 1751  1756     1 
 1751  1757     1 
 1752  1753     1 
 1753  1757     1 
 1757  1762     1 
 1757  1763     1 
 1757  1776     1 
 1758  1760     1 
 1758  1761     1 
 1759  1764     1 
 1759  1765     1 
 1759  1768     1 
 1759  1777     1 
 1759  1778     1 
 1760  1762     1 
 1760  1763     1 
 1760  1776     1 
 1761  1766     1 
 1761  1767     1 
 1761  1769     1 
 1761  1770     1 
 1761  1771     1 
 1761  1772     1 
 1761  1779     1 
 1761  1780     1 
 1762  1764     1 
 1762  1765     1 
 1762  1768     1 
 1762  1777     1 
 1762  1778     1 
 1763  1773     1 
 1763  1774     1 
 1763  1775     1 
 1763  1777     1 
 1763  1778     1 
 1764  1766     1 
 1764  1767     1 
 1764  1769     1 
 1764  1770     1 
 1764  1771     1 
 1764  1772     1 
 1764  1776     1 
 1765  1769     1 
 1765  1770     1 
 1765  1771     1 
 1765  1776     1 
 1766  1768     1 
 1766  1773     1 
 1766  1774     1 
 1766  1775     1 
 1767  1768     1 
 1767  1773     1 
 1767  1774     1 
 1767  1775     1 
 1768  1772     1 
 1768  1776     1 
 1776  1781     1 
 1776  1782     1 
 1776  1783     1 
 1777  1779     1 
 1777  1780     1 
 1778  1784     1 
 1778  1785     1 
 1779  1781     1 
 1779  1782     1 
 1779  1783     1 
 1780  1786     1 
 1780  1787     1 
 1781  1784     1 
 1781  1785     1 
 1782  1784     1 
 1782  1785     1 
 1783  1788     1 
 1783  1789     1 
 1783  1790     1 
 1784  1786     1 
 1784  1787     1 
 1785  1791     1 
 1785  1792     1 
 1786  1788     1 
 1786  1789     1 
 1786  1790     1 
 1787  1793     1 
 1787  1794     1 
 1788  1791     1 
 1788  1792     1 
 1789  1791     1 
 1789  1792     1 
 1790  1795     1 
 1790  1796     1 
 1790  1806     1 
 1791  1793     1 
 1791  1794     1 
 1792  1797     1 
 1792  1798     1 
 1792  1802     1 
 1792  1807     1 
 1792  1808     1 
 1793  1795     1 
 1793  1796     1 
 1793  1806     1 
 1794  1799     1 
 1794  1800     1 
 1794  1801     1 
 1794  1803     1 
 1794  1804     1 
 1794  1805     1 
 1794  1809     1 
 1794  1810     1 
 1795  1797     1 
 1795  1798     1 
 1795  1802     1 
 1795  1807     1 
 1795  1808     1 
 1796  1807     1 
 1796  1808     1 
 1797  1799     1 
 1797  1800     1 
 1797  1801     1 
 1797  1803     1 
 1797  1804     1 
 1797  1805     1 
 1797  1806     1 
 1798  1803     1 
 1798  1804     1 
 1798  1805     1 
 1798  1806     1 
 1799  1802     1 
 1800  1802     1 
 1801  1802     1 
 1802  1806     1 
 1806  1811     1 
 1806  1812     1 
 1806  1820     1 
 1807  1809     1 
 1807  1810     1 
 1808  1813     1 
 1808  1814     1 
 1808  1816     1 
 1808  1821     1 
 1808  1822     1 
 1809  1811     1 
 1809  1812     1 
 1809  1820     1 
 1810  1815     1 
 1810  1817     1 
 1810  1818     1 
 1810  1819     1 
 1810  1823     1 
 1810  1824     1 
 1811  1813     1 
 1811  1814     1 
 1811  1816     1 
 1811  1821     1 
 1811  1822     1 
 1812  1821     1 
 1812  1822     1 
 1813  1815     1 
 1813  1817     1 
 1813  1818     1 
 1813  1819     1 
 1813  1820     1 
 1814  1817     1 
 1814  1818     1 
 1814  1819     1 
 1814  1820     1 
 1815  1816     1 
 1816  1820     1 
 1820  1825     1 
 1820  1826     1 
 1820  1841     1 
 1821  1823     1 
 1821  1824     1 
 1822  1827     1 
 1822  1828     1 
 1822  1829     1 
 1822  1842     1 
 1822  1843     1 
 1823  1825     1 
 1823  1826     1 
 1823  1841     1 
 1824  1830     1 
 1824  1832     1 
 1824  1844     1 
 1824  1845     1 
 1825  1827     1 
 1825  1828     1 
 1825  1829     1 
 1825  1842     1 
 1825  1843     1 
 1826  1831     1 
 1826  1833     1 
 1826  1834     1 
 1826  1836     1 
 1826  1842     1 
 1826  1843     1 
 1827  1830     1 
 1827  1832     1 
 1827  1841     1 
 1828  1830     1 
 1828  1832     1 
 1828  1841     1 
 1829  1835     1 
 1829  1837     1 
 1829  1838     1 
 1829  1841     1 
 1830  1833     1 
 1830  1836     1 
 1830  1839     1 
 1831  1832     1 
 1831  1835     1 
 1831  1838     1 
 1832  1834     1 
 1832  1839     1 
 1833  1837     1 
 1833  1838     1 
 1834  1837     1 
 1834  1840     1 
 1835  1836     1 
 1835  1839     1 
 1836  1840     1 
 1837  1839     1 
 1841  1846     1 
 1841  1847     1 
 1841  1856     1 
 1842  1844     1 
 1842  1845     1 
 1843  1848     1 
 1843  1849     1 
 1843  1850     1 
 1843  1857     1 
 1843  1858     1 
 1844  1846     1 
 1844  1847     1 
 1844  1856     1 
 1845  1851     1 
 1845  1852     1 
 1845  1853     1 
 1845  1859     1 
 1845  1860     1 
 1846  1848     1 
 1846  1849     1 
 1846  1850     1 
 1846  1857     1 
 1846  1858     1 
 1847  1854     1 
 1847  1855     1 
 1847  1857     1 
 1847  1858     1 
 1848  1851     1 
 1848  1852     1 
 1848  1853     1 
 1848  1856     1 
 1849  1851     1 
 1849  1852     1 
 1849  1853     1 
 1849  1856     1 
 1850  1856     1 
 1851  1854     1 
 1851  1855     1 
 1852  1854     1 
 1852  1855     1 
 1856  1861     1 
 1856  1862     1 
 1856  1880     1 
 1857  1859     1 
 1857  1860     1 
 1858  1863     1 
 1858  1864     1 
 1858  1865     1 
 1858  1881     1 
 1858  1882     1 
 1859  1861     1 
 1859  1862     1 
 1859  1880     1 
 1860  1866     1 
 1860  1867     1 
 1860  1868     1 
 1860  1883     1 
 1860  1884     1 
 1861  1863     1 
 1861  1864     1 
 1861  1865     1 
 1861  1881     1 
 1861  1882     1 
 1862  1869     1 
 1862  1870     1 
 1862  1871     1 
 1862  1881     1 
 1862  1882     1 
 1863  1866     1 
 1863  1867     1 
 1863  1868     1 
 1863  1880     1 
 1864  1866     1 
 1864  1867     1 
 1864  1868     1 
 1864  1880     1 
 1865  1872     1 
 1865  1873     1 
 1865  1880     1 
 1866  1869     1 
 1866  1870     1 
 1866  1871     1 
 1867  1869     1 
 1867  1870     1 
 1867  1871     1 
 1868  1874     1 
 1868  1877     1 
 1869  1872     1 
 1869  1873     1 
 1870  1872     1 
 1870  1873     1 
 1871  1875     1 
 1871  1876     1 
 1871  1878     1 
 1871  1879     1 
 1872  1874     1 
 1872  1877     1 
 1874  1878     1 
 1874  1879     1 
 1875  1877     1 
 1876  1877     1 
 1880  1885     1 
 1880  1886     1 
 1880  1896     1 
 1881  1883     1 
 1881  1884     1 
 1882  1887     1 
 1882  1888     1 
 1882  1892     1 
 1882  1897     1 
 1882  1898     1 
 1883  1885     1 
 1883  1886     1 
 1883  1896     1 
 1884  1889     1 
 1884  1890     1 
 1884  1891     1 
 1884  1893     1 
 1884  1894     1 
 1884  1895     1 
 1884  1899     1 
 1884  1900     1 
 1885  1887     1 
 1885  1888     1 
 1885  1892     1 
 1885  1897     1 
 1885  1898     1 
 1886  1897     1 
 1886  1898     1 
 1887  1889     1 
 1887  1890     1 
 1887  1891     1 
 1887  1893     1 
 1887  1894     1 
 1887  1895     1 
 1887  1896     1 
 1888  1893     1 
 1888  1894     1 
 1888  1895     1 
 1888  1896     1 
 1889  1892     1 
 1890  1892     1 
 1891  1892     1 
 1892  1896     1 
 1896  1901     1 
 1896  1902     1 
 1896  1907     1 
 1897  1899     1 
 1897  1900     1 
 1898  1903     1 
 1898  1904     1 
 1898  1905     1 
 1898  1908     1 
 1898  1909     1 
 1899  1901     1 
 1899  1902     1 
 1899  1907     1 
 1900  1906     1 
 1900  1910     1 
 1900  1911     1 
 1901  1903     1 
 1901  1904     1 
 1901  1905     1 
 1901  1908     1 
 1901  1909     1 
 1902  1908     1 
 1902  1909     1 
 1903  1906     1 
 1903  1907     1 
 1904  1906     1 
 1904  1907     1 
 1905  1907     1 
 1907  1912     1 
 1907  1913     1 
 1907  1929     1 
 1908  1910     1 
 1908  1911     1 
 1909  1914     1 
 1909  1915     1 
 1909  1916     1 
 1909  1930     1 
 1909  1931     1 
 1910  1912     1 
 1910  1913     1 
 1910  1929     1 
 1911  1917     1 
 1911  1918     1 
 1911  1919     1 
 1911  1932     1 
 1911  1933     1 
 1912  1914     1 
 1912  1915     1 
 1912  1916     1 
 1912  1930     1 
 1912  1931     1 
 1913  1920     1 
 1913  1921     1 
 1913  1922     1 
 1913  1930     1 
 1913  1931     1 
 1914  1917     1 
 1914  1918     1 
 1914  1919     1 
 1914  1929     1 
 1915  1917     1 
 1915  1918     1 
 1915  1919     1 
 1915  1929     1 
 1916  1923     1 
 1916  1924     1 
 1916  1925     1 
 1916  1929     1 
 1917  1920     1 
 1917  1921     1 
 1917  1922     1 
 1918  1920     1 
 1918  1921     1 
 1918  1922     1 
 1919  1926     1 
 1919  1927     1 
 1919  1928     1 
 1920  1923     1 
 1920  1924     1 
 1920  1925     1 
 1921  1923     1 
 1921  1924     1 
 1921  1925     1 
 1923  1926     1 
 1923  1927     1 
 1923  1928     1 
 1924  1926     1 
 1924  1927     1 
 1924  1928     1 
 1929  1934     1 
 1929  1935     1 
 1929  1953     1 
 1930  1932     1 
 1930  1933     1 
 1931  1936     1 
 1931  1937     1 
 1931  1938     1 
 1931  1954     1 
 1931  1955     1 
 1932  1934     1 
 1932  1935     1 
 1932  1953     1 
 1933  1939     1 
 1933  1940     1 
 1933  1941     1 
 1933  1956     1 
 1933  1957     1 
 1934  1936     1 
 1934  1937     1 
 1934  1938     1 
 1934  1954     1 
 1934  1955     1 
 1935  1942     1 
 1935  1943     1 
 1935  1944     1 
 1935  1954     1 
 1935  1955     1 
 1936  1939     1 
 1936  1940     1 
 1936  1941     1 
 1936  1953     1 
 1937  1939     1 
 1937  1940     1 
 1937  1941     1 
 1937  1953     1 
 1938  1945     1 
 1938  1946     1 
 1938  1953     1 
 1939  1942     1 
 1939  1943     1 
 1939  1944     1 
 1940  1942     1 
 1940  1943     1 
 1940  1944     1 
 1941  1947     1 
 1941  1950     1 
 1942  1945     1 
 1942  1946     1 
 1943  1945     1 
 1943  1946     1 
 1944  1948     1 
 1944  1949     1 
 1944  1951     1 
 1944  1952     1 
 1945  1947     1 
 1945  1950     1 
 1947  1951     1 
 1947  1952     1 
 1948  1950     1 
 1949  1950     1 
 1953  1958     1 
 1953  1959     1 
 1953  1972     1 
 1954  1956     1 
 1954  1957     1 
 1955  1960     1 
 1955  1961     1 
 1955  1962     1 
 1955  1973     1 
 1955  1974     1 
 1956  1958     1 
 1956  1959     1 
 1956  1972     1 
 1957  1963     1 
 1957  1964     1 
 1957  1968     1 
 1957  1975     1 
 1957  1976     1 
 1958  1960     1 
 1958  1961     1 
 1958  1962     1 
 1958  1973     1 
 1958  1974     1 
 1959  1965     1 
 1959  1966     1 
 1959  1967     1 
 1959  1969     1 
 1959  1970     1 
 1959  1971     1 
 1959  1973     1 
 1959  1974     1 
 1960  1963     1 
 1960  1964     1 
 1960  1968     1 
 1960  1972     1 
 1961  1963     1 
 1961  1964     1 
 1961  1968     1 
 1961  1972     1 
 1962  1972     1 
 1963  1965     1 
 1963  1966     1 
 1963  1967     1 
 1963  1969     1 
 1963  1970     1 
 1963  1971     1 
 1964  1969     1 
 1964  1970     1 
 1964  1971     1 
 1965  1968     1 
 1966  1968     1 
 1967  1968     1 
 1972  1977     1 
 1972  1978     1 
 1972  1982     1 
 1973  1975     1 
 1973  1976     1 
 1974  1979     1 
 1974  1980     1 
 1974  1981     1 
 1974  1983     1 
 1974  1984     1 
 1975  1977     1 
 1975  1978     1 
 1975  1982     1 
 1977  1979     1 
 1977  1980     1 
 1977  1981     1 
 1977  1983     1 
 1977  1984     1 
 1978  1983     1 
 1978  1984     1 
 1979  1982     1 
 1980  1982     1 
 1981  1982     1 

; adding pairs from file gch.itp
 1986  1988    1	
 1986  2020    1	
 1986  2021    1	
 1986  2025    1	
 1986  2026    1	
 1987  2025    1	
 1987  2026    1	
 1985  1989    1	
 1985  1993    1	
 1985  2022    1	
 1987  1990    1	
 1987  1992    1	
 1987  1997    1	
 1987  1994    1	
 1987  2030    1	
 1987  2031    1	
 1989  1994    1	
 1989  2030    1	
 1989  2031    1	
 1988  1991    1	
 1988  2023    1	
 1988  2024    1	
 1988  2027    1	
 1988  2028    1	
 1988  2029    1	
 1988  1998    1	
 1988  2035    1	
 1988  1995    1	
 1988  1996    1	
 1988  2032    1	
 1990  2027    1	
 1990  2028    1	
 1990  2029    1	
 1990  1998    1	
 1990  2035    1	
 1989  2025    1	
 1989  2026    1	
 1992  1998    1	
 1992  2035    1	
 1989  1999    1	
 1989  2036    1	
 1989  2037    1	
 1993  2033    1	
 1993  1997    1	
 1993  2001    1	
 1993  2034    1	
 1995  1997    1	
 1995  2001    1	
 1995  2034    1	
 1994  1998    1	
 1994  2035    1	
 1994  2002    1	
 1994  2039    1	
 1997  2002    1	
 1997  2039    1	
 1996  1999    1	
 1996  2036    1	
 1996  2037    1	
 1996  2003    1	
 1996  2040    1	
 1996  2041    1	
 1997  2000    1	
 1997  2014    1	
 1997  2038    1	
 1998  2001    1	
 1998  2004    1	
 1998  2013    1	
 1998  2059    1	
 2000  2059    1	
 1999  2002    1	
 1999  2039    1	
 1999  2005    1	
 1999  2044    1	
 1999  2056    1	
 1999  2057    1	
 1999  2058    1	
 2001  2005    1	
 2001  2044    1	
 2001  2056    1	
 2001  2057    1	
 2001  2058    1	
 2000  2003    1	
 2000  2040    1	
 2000  2041    1	
 2004  2056    1	
 2004  2057    1	
 2004  2058    1	
 2000  2006    1	
 2000  2007    1	
 2000  2045    1	
 2001  2004    1	
 2001  2042    1	
 2001  2043    1	
 2002  2005    1	
 2002  2044    1	
 2003  2006    1	
 2003  2007    1	
 2003  2045    1	
 2004  2046    1	
 2004  2047    1	
 2004  2048    1	
 2004  2008    1	
 2004  2049    1	
 2004  2050    1	
 2006  2008    1	
 2006  2049    1	
 2006  2050    1	
 2005  2009    1	
 2005  2051    1	
 2005  2052    1	
 2007  2010    1	
 2007  2012    1	
 2008  2011    1	
 2008  2053    1	
 2009  2015    1	
 2009  2054    1	
 2009  2055    1	
 2010  2016    1	
 2010  2017    1	

; adding pairs from file cho.itp
 2061  2080    1	
 2060  2063    1	
 2060  2064    1	
 2060  2096    1	
 2060  2120    1	
 2060  2121    1	
 2060  2122    1	
 2061  2097    1	
 2061  2065    1	
 2061  2098    1	
 2061  2099    1	
 2063  2065    1	
 2063  2098    1	
 2063  2099    1	
 2062  2066    1	
 2062  2071    1	
 2062  2100    1	
 2064  2067    1	
 2064  2101    1	
 2064  2102    1	
 2064  2080    1	
 2066  2080    1	
 2065  2068    1	
 2065  2069    1	
 2065  2103    1	
 2065  2120    1	
 2065  2121    1	
 2065  2122    1	
 2066  2104    1	
 2066  2070    1	
 2066  2075    1	
 2066  2105    1	
 2068  2070    1	
 2068  2075    1	
 2068  2105    1	
 2067  2071    1	
 2067  2072    1	
 2067  2106    1	
 2067  2076    1	
 2067  2111    1	
 2070  2076    1	
 2070  2111    1	
 2069  2080    1	
 2069  2073    1	
 2069  2107    1	
 2069  2108    1	
 2069  2077    1	
 2069  2112    1	
 2069  2113    1	
 2071  2073    1	
 2071  2107    1	
 2071  2108    1	
 2070  2120    1	
 2070  2121    1	
 2070  2122    1	
 2070  2074    1	
 2070  2109    1	
 2070  2110    1	
 2072  2075    1	
 2072  2078    1	
 2072  2079    1	
 2073  2076    1	
 2073  2111    1	
 2073  2081    1	
 2073  2116    1	
 2073  2117    1	
 2073  2118    1	
 2073  2119    1	
 2075  2081    1	
 2075  2116    1	
 2075  2117    1	
 2075  2118    1	
 2075  2119    1	
 2074  2077    1	
 2074  2112    1	
 2074  2113    1	
 2078  2117    1	
 2078  2118    1	
 2078  2119    1	
 2074  2082    1	
 2074  2083    1	
 2074  2123    1	
 2075  2078    1	
 2075  2114    1	
 2075  2115    1	
 2076  2081    1	
 2076  2116    1	
 2077  2082    1	
 2077  2083    1	
 2077  2123    1	
 2078  2124    1	
 2078  2125    1	
 2078  2126    1	
 2078  2084    1	
 2078  2127    1	
 2078  2128    1	
 2082  2084    1	
 2082  2127    1	
 2082  2128    1	
 2081  2085    1	
 2081  2129    1	
 2081  2130    1	
 2083  2086    1	
 2083  2087    1	
 2084  2088    1	
 2084  2131    1	
 2086  2088    1	
 2086  2131    1	
 2085  2089    1	
 2085  2132    1	
 2085  2133    1	
 2087  2090    1	
 2087  2091    1	

[ angles ]
;  ai    aj    ak funct            c0            c1            c2            c3
    2     1     3     1 
    2     1     4     1 
    2     1     5     1 
    3     1     4     1 
    3     1     5     1 
    4     1     5     1 
    1     5     6     1 
    1     5     7     1 
    1     5    11     1 
    6     5     7     1 
    6     5    11     1 
    7     5    11     1 
    5     7     8     1 
    5     7     9     1 
    5     7    10     1 
    8     7     9     1 
    8     7    10     1 
    9     7    10     1 
    5    11    12     1 
    5    11    13     1 
   12    11    13     1 
   11    13    14     1 
   11    13    15     1 
   14    13    15     1 
   13    15    16     1 
   13    15    17     1 
   13    15    31     1 
   16    15    17     1 
   16    15    31     1 
   17    15    31     1 
   15    17    18     1 
   15    17    19     1 
   15    17    20     1 
   18    17    19     1 
   18    17    20     1 
   19    17    20     1 
   17    20    21     1 
   17    20    23     1 
   21    20    23     1 
   20    21    22     1 
   20    21    25     1 
   22    21    25     1 
   20    23    24     1 
   20    23    27     1 
   24    23    27     1 
   21    25    26     1 
   21    25    29     1 
   26    25    29     1 
   23    27    28     1 
   23    27    29     1 
   28    27    29     1 
   25    29    27     1 
   25    29    30     1 
   27    29    30     1 
   15    31    32     1 
   15    31    33     1 
   32    31    33     1 
   31    33    34     1 
   31    33    35     1 
   34    33    35     1 
   33    35    36     1 
   33    35    37     1 
   33    35    45     1 
   36    35    37     1 
   36    35    45     1 
   37    35    45     1 
   35    37    38     1 
   35    37    39     1 
   35    37    41     1 
   38    37    39     1 
   38    37    41     1 
   39    37    41     1 
   37    39    40     1 
   37    41    42     1 
   37    41    43     1 
   37    41    44     1 
   42    41    43     1 
   42    41    44     1 
   43    41    44     1 
   35    45    46     1 
   35    45    47     1 
   46    45    47     1 
   45    47    48     1 
   45    47    49     1 
   48    47    49     1 
   47    49    50     1 
   47    49    51     1 
   47    49    52     1 
   50    49    51     1 
   50    49    52     1 
   51    49    52     1 
   49    52    53     1 
   49    52    54     1 
   53    52    54     1 
   52    54    55     1 
   52    54    56     1 
   55    54    56     1 
   54    56    57     1 
   54    56    58     1 
   54    56    74     1 
   57    56    58     1 
   57    56    74     1 
   58    56    74     1 
   56    58    59     1 
   56    58    60     1 
   56    58    61     1 
   59    58    60     1 
   59    58    61     1 
   60    58    61     1 
   58    61    62     1 
   58    61    63     1 
   58    61    64     1 
   62    61    63     1 
   62    61    64     1 
   63    61    64     1 
   61    64    65     1 
   61    64    66     1 
   61    64    67     1 
   65    64    66     1 
   65    64    67     1 
   66    64    67     1 
   64    67    68     1 
   64    67    69     1 
   64    67    70     1 
   68    67    69     1 
   68    67    70     1 
   69    67    70     1 
   67    70    71     1 
   67    70    72     1 
   67    70    73     1 
   71    70    72     1 
   71    70    73     1 
   72    70    73     1 
   56    74    75     1 
   56    74    76     1 
   75    74    76     1 
   74    76    77     1 
   74    76    78     1 
   77    76    78     1 
   76    78    79     1 
   76    78    80     1 
   76    78    94     1 
   79    78    80     1 
   79    78    94     1 
   80    78    94     1 
   78    80    81     1 
   78    80    82     1 
   78    80    83     1 
   81    80    82     1 
   81    80    83     1 
   82    80    83     1 
   80    83    84     1 
   80    83    86     1 
   84    83    86     1 
   83    84    85     1 
   83    84    88     1 
   85    84    88     1 
   83    86    87     1 
   83    86    90     1 
   87    86    90     1 
   84    88    89     1 
   84    88    92     1 
   89    88    92     1 
   86    90    91     1 
   86    90    92     1 
   91    90    92     1 
   88    92    90     1 
   88    92    93     1 
   90    92    93     1 
   78    94    95     1 
   78    94    96     1 
   95    94    96     1 
   94    96    97     1 
   94    96    98     1 
   97    96    98     1 
   96    98    99     1 
   96    98   100     1 
   96    98   109     1 
   99    98   100     1 
   99    98   109     1 
  100    98   109     1 
   98   100   101     1 
   98   100   102     1 
   98   100   103     1 
  101   100   102     1 
  101   100   103     1 
  102   100   103     1 
  100   103   104     1 
  100   103   105     1 
  100   103   106     1 
  104   103   105     1 
  104   103   106     1 
  105   103   106     1 
  103   106   107     1 
  103   106   108     1 
  107   106   108     1 
   98   109   110     1 
   98   109   111     1 
  110   109   111     1 
  109   111   112     1 
  109   111   113     1 
  112   111   113     1 
  111   113   114     1 
  111   113   115     1 
  111   113   126     1 
  114   113   115     1 
  114   113   126     1 
  115   113   126     1 
  113   115   116     1 
  113   115   117     1 
  113   115   118     1 
  116   115   117     1 
  116   115   118     1 
  117   115   118     1 
  115   118   119     1 
  115   118   120     1 
  115   118   121     1 
  119   118   120     1 
  119   118   121     1 
  120   118   121     1 
  118   121   122     1 
  121   122   123     1 
  121   122   124     1 
  121   122   125     1 
  123   122   124     1 
  123   122   125     1 
  124   122   125     1 
  113   126   127     1 
  113   126   128     1 
  127   126   128     1 
  126   128   129     1 
  126   128   130     1 
  129   128   130     1 
  128   130   131     1 
  128   130   132     1 
  128   130   141     1 
  131   130   132     1 
  131   130   141     1 
  132   130   141     1 
  130   132   133     1 
  130   132   134     1 
  130   132   135     1 
  133   132   134     1 
  133   132   135     1 
  134   132   135     1 
  132   135   136     1 
  132   135   137     1 
  132   135   138     1 
  136   135   137     1 
  136   135   138     1 
  137   135   138     1 
  135   138   139     1 
  135   138   140     1 
  139   138   140     1 
  130   141   142     1 
  130   141   143     1 
  142   141   143     1 
  141   143   144     1 
  141   143   145     1 
  144   143   145     1 
  143   145   146     1 
  143   145   147     1 
  143   145   152     1 
  146   145   147     1 
  146   145   152     1 
  147   145   152     1 
  145   147   148     1 
  145   147   149     1 
  145   147   150     1 
  148   147   149     1 
  148   147   150     1 
  149   147   150     1 
  147   150   151     1 
  145   152   153     1 
  145   152   154     1 
  153   152   154     1 
  152   154   155     1 
  152   154   156     1 
  155   154   156     1 
  154   156   157     1 
  154   156   158     1 
  154   156   167     1 
  157   156   158     1 
  157   156   167     1 
  158   156   167     1 
  156   158   159     1 
  156   158   160     1 
  156   158   161     1 
  159   158   160     1 
  159   158   161     1 
  160   158   161     1 
  158   161   162     1 
  158   161   163     1 
  158   161   164     1 
  162   161   163     1 
  162   161   164     1 
  163   161   164     1 
  161   164   165     1 
  161   164   166     1 
  165   164   166     1 
  156   167   168     1 
  156   167   169     1 
  168   167   169     1 
  167   169   170     1 
  167   169   171     1 
  170   169   171     1 
  169   171   172     1 
  169   171   173     1 
  169   171   189     1 
  172   171   173     1 
  172   171   189     1 
  173   171   189     1 
  171   173   174     1 
  171   173   175     1 
  171   173   176     1 
  174   173   175     1 
  174   173   176     1 
  175   173   176     1 
  173   176   177     1 
  173   176   178     1 
  173   176   179     1 
  177   176   178     1 
  177   176   179     1 
  178   176   179     1 
  176   179   180     1 
  176   179   181     1 
  176   179   182     1 
  180   179   181     1 
  180   179   182     1 
  181   179   182     1 
  179   182   183     1 
  179   182   184     1 
  179   182   185     1 
  183   182   184     1 
  183   182   185     1 
  184   182   185     1 
  182   185   186     1 
  182   185   187     1 
  182   185   188     1 
  186   185   187     1 
  186   185   188     1 
  187   185   188     1 
  171   189   190     1 
  171   189   191     1 
  190   189   191     1 
  189   191   192     1 
  189   191   193     1 
  192   191   193     1 
  191   193   194     1 
  191   193   195     1 
  191   193   203     1 
  194   193   195     1 
  194   193   203     1 
  195   193   203     1 
  193   195   196     1 
  193   195   197     1 
  193   195   198     1 
  196   195   197     1 
  196   195   198     1 
  197   195   198     1 
  195   198   199     1 
  195   198   200     1 
  199   198   200     1 
  198   200   201     1 
  198   200   202     1 
  201   200   202     1 
  193   203   204     1 
  193   203   205     1 
  204   203   205     1 
  203   205   206     1 
  203   205   207     1 
  206   205   207     1 
  205   207   208     1 
  205   207   209     1 
  205   207   224     1 
  208   207   209     1 
  208   207   224     1 
  209   207   224     1 
  207   209   210     1 
  207   209   211     1 
  207   209   212     1 
  210   209   211     1 
  210   209   212     1 
  211   209   212     1 
  209   212   213     1 
  209   212   215     1 
  213   212   215     1 
  212   213   214     1 
  212   213   217     1 
  214   213   217     1 
  212   215   216     1 
  212   215   219     1 
  216   215   219     1 
  213   217   218     1 
  213   217   221     1 
  218   217   221     1 
  215   219   220     1 
  215   219   221     1 
  220   219   221     1 
  217   221   219     1 
  217   221   222     1 
  219   221   222     1 
  221   222   223     1 
  207   224   225     1 
  207   224   226     1 
  225   224   226     1 
  224   226   227     1 
  224   226   228     1 
  227   226   228     1 
  226   228   229     1 
  226   228   230     1 
  226   228   236     1 
  229   228   230     1 
  229   228   236     1 
  230   228   236     1 
  228   230   231     1 
  228   230   232     1 
  228   230   233     1 
  231   230   232     1 
  231   230   233     1 
  232   230   233     1 
  230   233   234     1 
  230   233   235     1 
  234   233   235     1 
  228   236   237     1 
  228   236   238     1 
  237   236   238     1 
  236   238   239     1 
  236   238   240     1 
  239   238   240     1 
  238   240   241     1 
  238   240   242     1 
  238   240   251     1 
  241   240   242     1 
  241   240   251     1 
  242   240   251     1 
  240   242   243     1 
  240   242   244     1 
  240   242   245     1 
  243   242   244     1 
  243   242   245     1 
  244   242   245     1 
  242   245   246     1 
  242   245   247     1 
  242   245   248     1 
  246   245   247     1 
  246   245   248     1 
  247   245   248     1 
  245   248   249     1 
  245   248   250     1 
  249   248   250     1 
  240   251   252     1 
  240   251   253     1 
  252   251   253     1 
  251   253   254     1 
  251   253   255     1 
  254   253   255     1 
  253   255   256     1 
  253   255   257     1 
  253   255   271     1 
  256   255   257     1 
  256   255   271     1 
  257   255   271     1 
  255   257   258     1 
  255   257   259     1 
  255   257   260     1 
  258   257   259     1 
  258   257   260     1 
  259   257   260     1 
  257   260   261     1 
  257   260   263     1 
  261   260   263     1 
  260   261   262     1 
  260   261   265     1 
  262   261   265     1 
  260   263   264     1 
  260   263   267     1 
  264   263   267     1 
  261   265   266     1 
  261   265   269     1 
  266   265   269     1 
  263   267   268     1 
  263   267   269     1 
  268   267   269     1 
  265   269   267     1 
  265   269   270     1 
  267   269   270     1 
  255   271   272     1 
  255   271   273     1 
  272   271   273     1 
  271   273   274     1 
  271   273   275     1 
  274   273   275     1 
  273   275   276     1 
  273   275   277     1 
  273   275   288     1 
  276   275   277     1 
  276   275   288     1 
  277   275   288     1 
  275   277   278     1 
  275   277   279     1 
  275   277   280     1 
  278   277   279     1 
  278   277   280     1 
  279   277   280     1 
  277   280   281     1 
  277   280   282     1 
  277   280   283     1 
  281   280   282     1 
  281   280   283     1 
  282   280   283     1 
  280   283   284     1 
  283   284   285     1 
  283   284   286     1 
  283   284   287     1 
  285   284   286     1 
  285   284   287     1 
  286   284   287     1 
  275   288   289     1 
  275   288   290     1 
  289   288   290     1 
  288   290   291     1 
  288   290   292     1 
  291   290   292     1 
  290   292   293     1 
  290   292   294     1 
  290   292   310     1 
  293   292   294     1 
  293   292   310     1 
  294   292   310     1 
  292   294   295     1 
  292   294   296     1 
  292   294   297     1 
  295   294   296     1 
  295   294   297     1 
  296   294   297     1 
  294   297   298     1 
  294   297   299     1 
  294   297   300     1 
  298   297   299     1 
  298   297   300     1 
  299   297   300     1 
  297   300   301     1 
  297   300   302     1 
  297   300   303     1 
  301   300   302     1 
  301   300   303     1 
  302   300   303     1 
  300   303   304     1 
  300   303   305     1 
  300   303   306     1 
  304   303   305     1 
  304   303   306     1 
  305   303   306     1 
  303   306   307     1 
  303   306   308     1 
  303   306   309     1 
  307   306   308     1 
  307   306   309     1 
  308   306   309     1 
  292   310   311     1 
  292   310   312     1 
  311   310   312     1 
  310   312   313     1 
  310   312   314     1 
  313   312   314     1 
  312   314   315     1 
  312   314   316     1 
  312   314   329     1 
  315   314   316     1 
  315   314   329     1 
  316   314   329     1 
  314   316   317     1 
  314   316   318     1 
  314   316   319     1 
  317   316   318     1 
  317   316   319     1 
  318   316   319     1 
  316   319   320     1 
  316   319   321     1 
  316   319   325     1 
  320   319   321     1 
  320   319   325     1 
  321   319   325     1 
  319   321   322     1 
  319   321   323     1 
  319   321   324     1 
  322   321   323     1 
  322   321   324     1 
  323   321   324     1 
  319   325   326     1 
  319   325   327     1 
  319   325   328     1 
  326   325   327     1 
  326   325   328     1 
  327   325   328     1 
  314   329   330     1 
  314   329   331     1 
  330   329   331     1 
  329   331   332     1 
  329   331   333     1 
  332   331   333     1 
  331   333   334     1 
  331   333   335     1 
  331   333   348     1 
  334   333   335     1 
  334   333   348     1 
  335   333   348     1 
  333   335   336     1 
  333   335   337     1 
  333   335   338     1 
  336   335   337     1 
  336   335   338     1 
  337   335   338     1 
  335   338   339     1 
  335   338   340     1 
  335   338   344     1 
  339   338   340     1 
  339   338   344     1 
  340   338   344     1 
  338   340   341     1 
  338   340   342     1 
  338   340   343     1 
  341   340   342     1 
  341   340   343     1 
  342   340   343     1 
  338   344   345     1 
  338   344   346     1 
  338   344   347     1 
  345   344   346     1 
  345   344   347     1 
  346   344   347     1 
  333   348   349     1 
  333   348   350     1 
  349   348   350     1 
  348   350   351     1 
  348   350   352     1 
  351   350   352     1 
  350   352   353     1 
  350   352   354     1 
  350   352   355     1 
  353   352   354     1 
  353   352   355     1 
  354   352   355     1 
  352   355   356     1 
  352   355   357     1 
  356   355   357     1 
  355   357   358     1 
  355   357   359     1 
  358   357   359     1 
  357   359   360     1 
  357   359   361     1 
  357   359   374     1 
  360   359   361     1 
  360   359   374     1 
  361   359   374     1 
  359   361   362     1 
  359   361   363     1 
  359   361   366     1 
  362   361   363     1 
  362   361   366     1 
  363   361   366     1 
  361   363   364     1 
  361   363   365     1 
  361   363   370     1 
  364   363   365     1 
  364   363   370     1 
  365   363   370     1 
  361   366   367     1 
  361   366   368     1 
  361   366   369     1 
  367   366   368     1 
  367   366   369     1 
  368   366   369     1 
  363   370   371     1 
  363   370   372     1 
  363   370   373     1 
  371   370   372     1 
  371   370   373     1 
  372   370   373     1 
  359   374   375     1 
  359   374   376     1 
  375   374   376     1 
  374   376   377     1 
  374   376   378     1 
  377   376   378     1 
  376   378   379     1 
  376   378   380     1 
  376   378   385     1 
  379   378   380     1 
  379   378   385     1 
  380   378   385     1 
  378   380   381     1 
  378   380   382     1 
  378   380   383     1 
  381   380   382     1 
  381   380   383     1 
  382   380   383     1 
  380   383   384     1 
  378   385   386     1 
  378   385   387     1 
  386   385   387     1 
  385   387   388     1 
  385   387   389     1 
  388   387   389     1 
  387   389   390     1 
  387   389   391     1 
  387   389   396     1 
  390   389   391     1 
  390   389   396     1 
  391   389   396     1 
  389   391   392     1 
  389   391   393     1 
  389   391   394     1 
  392   391   393     1 
  392   391   394     1 
  393   391   394     1 
  391   394   395     1 
  389   396   397     1 
  389   396   398     1 
  397   396   398     1 
  396   398   399     1 
  396   398   400     1 
  399   398   400     1 
  398   400   401     1 
  398   400   402     1 
  398   400   408     1 
  401   400   402     1 
  401   400   408     1 
  402   400   408     1 
  400   402   403     1 
  400   402   404     1 
  400   402   405     1 
  403   402   404     1 
  403   402   405     1 
  404   402   405     1 
  402   405   406     1 
  402   405   407     1 
  406   405   407     1 
  400   408   409     1 
  400   408   410     1 
  409   408   410     1 
  408   410   411     1 
  408   410   412     1 
  411   410   412     1 
  410   412   413     1 
  410   412   414     1 
  410   412   424     1 
  413   412   414     1 
  413   412   424     1 
  414   412   424     1 
  412   414   415     1 
  412   414   416     1 
  412   414   420     1 
  415   414   416     1 
  415   414   420     1 
  416   414   420     1 
  414   416   417     1 
  414   416   418     1 
  414   416   419     1 
  417   416   418     1 
  417   416   419     1 
  418   416   419     1 
  414   420   421     1 
  414   420   422     1 
  414   420   423     1 
  421   420   422     1 
  421   420   423     1 
  422   420   423     1 
  412   424   425     1 
  412   424   426     1 
  425   424   426     1 
  424   426   427     1 
  424   426   428     1 
  427   426   428     1 
  426   428   429     1 
  426   428   430     1 
  426   428   443     1 
  429   428   430     1 
  429   428   443     1 
  430   428   443     1 
  428   430   431     1 
  428   430   432     1 
  428   430   435     1 
  431   430   432     1 
  431   430   435     1 
  432   430   435     1 
  430   432   433     1 
  430   432   434     1 
  430   432   439     1 
  433   432   434     1 
  433   432   439     1 
  434   432   439     1 
  430   435   436     1 
  430   435   437     1 
  430   435   438     1 
  436   435   437     1 
  436   435   438     1 
  437   435   438     1 
  432   439   440     1 
  432   439   441     1 
  432   439   442     1 
  440   439   441     1 
  440   439   442     1 
  441   439   442     1 
  428   443   444     1 
  428   443   445     1 
  444   443   445     1 
  443   445   446     1 
  443   445   447     1 
  446   445   447     1 
  445   447   448     1 
  445   447   449     1 
  445   447   458     1 
  448   447   449     1 
  448   447   458     1 
  449   447   458     1 
  447   449   450     1 
  447   449   451     1 
  447   449   452     1 
  450   449   451     1 
  450   449   452     1 
  451   449   452     1 
  449   452   453     1 
  449   452   454     1 
  449   452   455     1 
  453   452   454     1 
  453   452   455     1 
  454   452   455     1 
  452   455   456     1 
  452   455   457     1 
  456   455   457     1 
  447   458   459     1 
  447   458   460     1 
  459   458   460     1 
  458   460   461     1 
  458   460   462     1 
  461   460   462     1 
  460   462   463     1 
  460   462   464     1 
  460   462   480     1 
  463   462   464     1 
  463   462   480     1 
  464   462   480     1 
  462   464   465     1 
  462   464   466     1 
  462   464   467     1 
  465   464   466     1 
  465   464   467     1 
  466   464   467     1 
  464   467   468     1 
  464   467   469     1 
  464   467   470     1 
  468   467   469     1 
  468   467   470     1 
  469   467   470     1 
  467   470   471     1 
  467   470   472     1 
  467   470   473     1 
  471   470   472     1 
  471   470   473     1 
  472   470   473     1 
  470   473   474     1 
  470   473   475     1 
  470   473   476     1 
  474   473   475     1 
  474   473   476     1 
  475   473   476     1 
  473   476   477     1 
  473   476   478     1 
  473   476   479     1 
  477   476   478     1 
  477   476   479     1 
  478   476   479     1 
  462   480   481     1 
  462   480   482     1 
  481   480   482     1 
  480   482   483     1 
  480   482   484     1 
  483   482   484     1 
  482   484   485     1 
  482   484   486     1 
  482   484   490     1 
  485   484   486     1 
  485   484   490     1 
  486   484   490     1 
  484   486   487     1 
  484   486   488     1 
  484   486   489     1 
  487   486   488     1 
  487   486   489     1 
  488   486   489     1 
  484   490   491     1 
  484   490   492     1 
  491   490   492     1 
  490   492   493     1 
  490   492   494     1 
  493   492   494     1 
  492   494   495     1 
  492   494   496     1 
  492   494   514     1 
  495   494   496     1 
  495   494   514     1 
  496   494   514     1 
  494   496   497     1 
  494   496   498     1 
  494   496   499     1 
  497   496   498     1 
  497   496   499     1 
  498   496   499     1 
  496   499   500     1 
  496   499   501     1 
  496   499   502     1 
  500   499   501     1 
  500   499   502     1 
  501   499   502     1 
  499   502   503     1 
  499   502   504     1 
  499   502   505     1 
  503   502   504     1 
  503   502   505     1 
  504   502   505     1 
  502   505   506     1 
  502   505   507     1 
  506   505   507     1 
  505   507   508     1 
  505   507   511     1 
  508   507   511     1 
  507   508   509     1 
  507   508   510     1 
  509   508   510     1 
  507   511   512     1 
  507   511   513     1 
  512   511   513     1 
  494   514   515     1 
  494   514   516     1 
  515   514   516     1 
  514   516   517     1 
  514   516   518     1 
  517   516   518     1 
  516   518   519     1 
  516   518   520     1 
  516   518   528     1 
  519   518   520     1 
  519   518   528     1 
  520   518   528     1 
  518   520   521     1 
  518   520   522     1 
  518   520   523     1 
  521   520   522     1 
  521   520   523     1 
  522   520   523     1 
  520   523   524     1 
  520   523   525     1 
  524   523   525     1 
  523   525   526     1 
  523   525   527     1 
  526   525   527     1 
  518   528   529     1 
  518   528   530     1 
  529   528   530     1 
  528   530   531     1 
  528   530   532     1 
  531   530   532     1 
  530   532   533     1 
  530   532   534     1 
  530   532   548     1 
  533   532   534     1 
  533   532   548     1 
  534   532   548     1 
  532   534   535     1 
  532   534   536     1 
  532   534   537     1 
  535   534   536     1 
  535   534   537     1 
  536   534   537     1 
  534   537   538     1 
  534   537   540     1 
  538   537   540     1 
  537   538   539     1 
  537   538   542     1 
  539   538   542     1 
  537   540   541     1 
  537   540   544     1 
  541   540   544     1 
  538   542   543     1 
  538   542   546     1 
  543   542   546     1 
  540   544   545     1 
  540   544   546     1 
  545   544   546     1 
  542   546   544     1 
  542   546   547     1 
  544   546   547     1 
  532   548   549     1 
  532   548   550     1 
  549   548   550     1 
  548   550   551     1 
  548   550   552     1 
  551   550   552     1 
  550   552   553     1 
  550   552   554     1 
  550   552   570     1 
  553   552   554     1 
  553   552   570     1 
  554   552   570     1 
  552   554   555     1 
  552   554   556     1 
  552   554   557     1 
  555   554   556     1 
  555   554   557     1 
  556   554   557     1 
  554   557   558     1 
  554   557   559     1 
  554   557   560     1 
  558   557   559     1 
  558   557   560     1 
  559   557   560     1 
  557   560   561     1 
  557   560   562     1 
  557   560   563     1 
  561   560   562     1 
  561   560   563     1 
  562   560   563     1 
  560   563   564     1 
  560   563   565     1 
  560   563   566     1 
  564   563   565     1 
  564   563   566     1 
  565   563   566     1 
  563   566   567     1 
  563   566   568     1 
  563   566   569     1 
  567   566   568     1 
  567   566   569     1 
  568   566   569     1 
  552   570   571     1 
  552   570   572     1 
  571   570   572     1 
  570   572   573     1 
  570   572   574     1 
  573   572   574     1 
  572   574   575     1 
  572   574   576     1 
  572   574   589     1 
  575   574   576     1 
  575   574   589     1 
  576   574   589     1 
  574   576   577     1 
  574   576   578     1 
  574   576   581     1 
  577   576   578     1 
  577   576   581     1 
  578   576   581     1 
  576   578   579     1 
  576   578   580     1 
  576   578   585     1 
  579   578   580     1 
  579   578   585     1 
  580   578   585     1 
  576   581   582     1 
  576   581   583     1 
  576   581   584     1 
  582   581   583     1 
  582   581   584     1 
  583   581   584     1 
  578   585   586     1 
  578   585   587     1 
  578   585   588     1 
  586   585   587     1 
  586   585   588     1 
  587   585   588     1 
  574   589   590     1 
  574   589   591     1 
  590   589   591     1 
  589   591   592     1 
  589   591   593     1 
  592   591   593     1 
  591   593   594     1 
  591   593   595     1 
  591   593   605     1 
  594   593   595     1 
  594   593   605     1 
  595   593   605     1 
  593   595   596     1 
  593   595   597     1 
  593   595   601     1 
  596   595   597     1 
  596   595   601     1 
  597   595   601     1 
  595   597   598     1 
  595   597   599     1 
  595   597   600     1 
  598   597   599     1 
  598   597   600     1 
  599   597   600     1 
  595   601   602     1 
  595   601   603     1 
  595   601   604     1 
  602   601   603     1 
  602   601   604     1 
  603   601   604     1 
  593   605   606     1 
  593   605   607     1 
  606   605   607     1 
  605   607   608     1 
  605   607   609     1 
  608   607   609     1 
  607   609   610     1 
  607   609   611     1 
  607   609   619     1 
  610   609   611     1 
  610   609   619     1 
  611   609   619     1 
  609   611   612     1 
  609   611   613     1 
  609   611   615     1 
  612   611   613     1 
  612   611   615     1 
  613   611   615     1 
  611   613   614     1 
  611   615   616     1 
  611   615   617     1 
  611   615   618     1 
  616   615   617     1 
  616   615   618     1 
  617   615   618     1 
  609   619   620     1 
  609   619   621     1 
  620   619   621     1 
  619   621   622     1 
  619   621   623     1 
  622   621   623     1 
  621   623   624     1 
  621   623   625     1 
  621   623   634     1 
  624   623   625     1 
  624   623   634     1 
  625   623   634     1 
  623   625   626     1 
  623   625   627     1 
  623   625   628     1 
  626   625   627     1 
  626   625   628     1 
  627   625   628     1 
  625   628   629     1 
  625   628   630     1 
  625   628   631     1 
  629   628   630     1 
  629   628   631     1 
  630   628   631     1 
  628   631   632     1 
  628   631   633     1 
  632   631   633     1 
  623   634   635     1 
  623   634   636     1 
  635   634   636     1 
  634   636   637     1 
  634   636   638     1 
  637   636   638     1 
  636   638   639     1 
  636   638   640     1 
  636   638   650     1 
  639   638   640     1 
  639   638   650     1 
  640   638   650     1 
  638   640   641     1 
  638   640   642     1 
  638   640   646     1 
  641   640   642     1 
  641   640   646     1 
  642   640   646     1 
  640   642   643     1 
  640   642   644     1 
  640   642   645     1 
  643   642   644     1 
  643   642   645     1 
  644   642   645     1 
  640   646   647     1 
  640   646   648     1 
  640   646   649     1 
  647   646   648     1 
  647   646   649     1 
  648   646   649     1 
  638   650   651     1 
  638   650   652     1 
  651   650   652     1 
  650   652   653     1 
  650   652   654     1 
  653   652   654     1 
  652   654   655     1 
  652   654   656     1 
  652   654   667     1 
  655   654   656     1 
  655   654   667     1 
  656   654   667     1 
  654   656   657     1 
  654   656   658     1 
  654   656   659     1 
  657   656   658     1 
  657   656   659     1 
  658   656   659     1 
  656   659   660     1 
  656   659   661     1 
  656   659   662     1 
  660   659   661     1 
  660   659   662     1 
  661   659   662     1 
  659   662   663     1 
  659   662   664     1 
  663   662   664     1 
  662   664   665     1 
  662   664   666     1 
  665   664   666     1 
  654   667   668     1 
  654   667   669     1 
  668   667   669     1 
  667   669   670     1 
  667   669   671     1 
  670   669   671     1 
  669   671   672     1 
  669   671   673     1 
  669   671   684     1 
  672   671   673     1 
  672   671   684     1 
  673   671   684     1 
  671   673   674     1 
  671   673   675     1 
  671   673   676     1 
  674   673   675     1 
  674   673   676     1 
  675   673   676     1 
  673   676   677     1 
  673   676   678     1 
  673   676   679     1 
  677   676   678     1 
  677   676   679     1 
  678   676   679     1 
  676   679   680     1 
  676   679   681     1 
  680   679   681     1 
  679   681   682     1 
  679   681   683     1 
  682   681   683     1 
  671   684   685     1 
  671   684   686     1 
  685   684   686     1 
  684   686   687     1 
  684   686   688     1 
  687   686   688     1 
  686   688   689     1 
  686   688   690     1 
  686   688   696     1 
  689   688   690     1 
  689   688   696     1 
  690   688   696     1 
  688   690   691     1 
  688   690   692     1 
  688   690   693     1 
  691   690   692     1 
  691   690   693     1 
  692   690   693     1 
  690   693   694     1 
  690   693   695     1 
  694   693   695     1 
  688   696   697     1 
  688   696   698     1 
  697   696   698     1 
  696   698   699     1 
  696   698   700     1 
  699   698   700     1 
  698   700   701     1 
  698   700   702     1 
  698   700   703     1 
  701   700   702     1 
  701   700   703     1 
  702   700   703     1 
  700   703   704     1 
  700   703   705     1 
  704   703   705     1 
  703   705   706     1 
  703   705   707     1 
  706   705   707     1 
  705   707   708     1 
  705   707   709     1 
  705   707   720     1 
  708   707   709     1 
  708   707   720     1 
  709   707   720     1 
  707   709   710     1 
  707   709   711     1 
  707   709   712     1 
  710   709   711     1 
  710   709   712     1 
  711   709   712     1 
  709   712   713     1 
  709   712   714     1 
  709   712   715     1 
  713   712   714     1 
  713   712   715     1 
  714   712   715     1 
  712   715   716     1 
  712   715   717     1 
  716   715   717     1 
  715   717   718     1 
  715   717   719     1 
  718   717   719     1 
  707   720   721     1 
  707   720   722     1 
  721   720   722     1 
  720   722   723     1 
  720   722   724     1 
  723   722   724     1 
  722   724   725     1 
  722   724   726     1 
  722   724   732     1 
  725   724   726     1 
  725   724   732     1 
  726   724   732     1 
  724   726   727     1 
  724   726   728     1 
  724   726   729     1 
  727   726   728     1 
  727   726   729     1 
  728   726   729     1 
  726   729   730     1 
  726   729   731     1 
  730   729   731     1 
  724   732   733     1 
  724   732   734     1 
  733   732   734     1 
  732   734   735     1 
  732   734   736     1 
  735   734   736     1 
  734   736   737     1 
  734   736   738     1 
  734   736   752     1 
  737   736   738     1 
  737   736   752     1 
  738   736   752     1 
  736   738   739     1 
  736   738   740     1 
  736   738   741     1 
  739   738   740     1 
  739   738   741     1 
  740   738   741     1 
  738   741   742     1 
  738   741   744     1 
  742   741   744     1 
  741   742   743     1 
  741   742   746     1 
  743   742   746     1 
  741   744   745     1 
  741   744   748     1 
  745   744   748     1 
  742   746   747     1 
  742   746   750     1 
  747   746   750     1 
  744   748   749     1 
  744   748   750     1 
  749   748   750     1 
  746   750   748     1 
  746   750   751     1 
  748   750   751     1 
  736   752   753     1 
  736   752   754     1 
  753   752   754     1 
  752   754   755     1 
  752   754   756     1 
  755   754   756     1 
  754   756   757     1 
  754   756   758     1 
  754   756   766     1 
  757   756   758     1 
  757   756   766     1 
  758   756   766     1 
  756   758   759     1 
  756   758   760     1 
  756   758   762     1 
  759   758   760     1 
  759   758   762     1 
  760   758   762     1 
  758   760   761     1 
  758   762   763     1 
  758   762   764     1 
  758   762   765     1 
  763   762   764     1 
  763   762   765     1 
  764   762   765     1 
  756   766   767     1 
  756   766   768     1 
  767   766   768     1 
  766   768   769     1 
  766   768   770     1 
  769   768   770     1 
  768   770   771     1 
  768   770   772     1 
  768   770   790     1 
  771   770   772     1 
  771   770   790     1 
  772   770   790     1 
  770   772   773     1 
  770   772   774     1 
  770   772   775     1 
  773   772   774     1 
  773   772   775     1 
  774   772   775     1 
  772   775   776     1 
  772   775   778     1 
  776   775   778     1 
  775   776   777     1 
  775   776   779     1 
  777   776   779     1 
  775   778   781     1 
  775   778   782     1 
  781   778   782     1 
  776   779   780     1 
  776   779   781     1 
  780   779   781     1 
  778   781   779     1 
  778   781   784     1 
  779   781   784     1 
  778   782   783     1 
  778   782   786     1 
  783   782   786     1 
  781   784   785     1 
  781   784   788     1 
  785   784   788     1 
  782   786   787     1 
  782   786   788     1 
  787   786   788     1 
  784   788   786     1 
  784   788   789     1 
  786   788   789     1 
  770   790   791     1 
  770   790   792     1 
  791   790   792     1 
  790   792   793     1 
  790   792   794     1 
  793   792   794     1 
  792   794   795     1 
  792   794   796     1 
  792   794   801     1 
  795   794   796     1 
  795   794   801     1 
  796   794   801     1 
  794   796   797     1 
  794   796   798     1 
  794   796   799     1 
  797   796   798     1 
  797   796   799     1 
  798   796   799     1 
  796   799   800     1 
  794   801   802     1 
  794   801   803     1 
  802   801   803     1 
  801   803   804     1 
  801   803   805     1 
  804   803   805     1 
  803   805   806     1 
  803   805   807     1 
  803   805   818     1 
  806   805   807     1 
  806   805   818     1 
  807   805   818     1 
  805   807   808     1 
  805   807   809     1 
  805   807   810     1 
  808   807   809     1 
  808   807   810     1 
  809   807   810     1 
  807   810   811     1 
  807   810   812     1 
  807   810   813     1 
  811   810   812     1 
  811   810   813     1 
  812   810   813     1 
  810   813   814     1 
  810   813   815     1 
  814   813   815     1 
  813   815   816     1 
  813   815   817     1 
  816   815   817     1 
  805   818   819     1 
  805   818   820     1 
  819   818   820     1 
  818   820   821     1 
  818   820   822     1 
  821   820   822     1 
  820   822   823     1 
  820   822   824     1 
  820   822   835     1 
  823   822   824     1 
  823   822   835     1 
  824   822   835     1 
  822   824   825     1 
  822   824   826     1 
  822   824   827     1 
  825   824   826     1 
  825   824   827     1 
  826   824   827     1 
  824   827   828     1 
  824   827   830     1 
  828   827   830     1 
  827   828   829     1 
  827   828   832     1 
  829   828   832     1 
  827   830   831     1 
  827   830   834     1 
  831   830   834     1 
  828   832   833     1 
  828   832   834     1 
  833   832   834     1 
  830   834   832     1 
  822   835   836     1 
  822   835   837     1 
  836   835   837     1 
  835   837   838     1 
  835   837   839     1 
  838   837   839     1 
  837   839   840     1 
  837   839   841     1 
  837   839   856     1 
  840   839   841     1 
  840   839   856     1 
  841   839   856     1 
  839   841   842     1 
  839   841   843     1 
  839   841   844     1 
  842   841   843     1 
  842   841   844     1 
  843   841   844     1 
  841   844   845     1 
  841   844   847     1 
  845   844   847     1 
  844   845   846     1 
  844   845   849     1 
  846   845   849     1 
  844   847   848     1 
  844   847   851     1 
  848   847   851     1 
  845   849   850     1 
  845   849   853     1 
  850   849   853     1 
  847   851   852     1 
  847   851   853     1 
  852   851   853     1 
  849   853   851     1 
  849   853   854     1 
  851   853   854     1 
  853   854   855     1 
  839   856   857     1 
  839   856   858     1 
  857   856   858     1 
  856   858   859     1 
  856   858   860     1 
  859   858   860     1 
  858   860   861     1 
  858   860   862     1 
  858   860   867     1 
  861   860   862     1 
  861   860   867     1 
  862   860   867     1 
  860   862   863     1 
  860   862   864     1 
  860   862   865     1 
  863   862   864     1 
  863   862   865     1 
  864   862   865     1 
  862   865   866     1 
  860   867   868     1 
  860   867   869     1 
  868   867   869     1 
  867   869   870     1 
  867   869   871     1 
  870   869   871     1 
  869   871   872     1 
  869   871   873     1 
  869   871   874     1 
  872   871   873     1 
  872   871   874     1 
  873   871   874     1 
  871   874   875     1 
  871   874   876     1 
  875   874   876     1 
  874   876   877     1 
  874   876   878     1 
  877   876   878     1 
  876   878   879     1 
  876   878   880     1 
  876   878   881     1 
  879   878   880     1 
  879   878   881     1 
  880   878   881     1 
  878   881   882     1 
  878   881   883     1 
  882   881   883     1 
  881   883   884     1 
  881   883   885     1 
  884   883   885     1 
  883   885   886     1 
  883   885   887     1 
  883   885   898     1 
  886   885   887     1 
  886   885   898     1 
  887   885   898     1 
  885   887   888     1 
  885   887   889     1 
  885   887   890     1 
  888   887   889     1 
  888   887   890     1 
  889   887   890     1 
  887   890   891     1 
  887   890   892     1 
  891   890   892     1 
  890   891   894     1 
  890   892   893     1 
  890   892   896     1 
  893   892   896     1 
  891   894   895     1 
  891   894   896     1 
  895   894   896     1 
  892   896   894     1 
  892   896   897     1 
  894   896   897     1 
  885   898   899     1 
  885   898   900     1 
  899   898   900     1 
  898   900   901     1 
  898   900   902     1 
  901   900   902     1 
  900   902   903     1 
  900   902   904     1 
  900   902   912     1 
  903   902   904     1 
  903   902   912     1 
  904   902   912     1 
  902   904   905     1 
  902   904   906     1 
  902   904   908     1 
  905   904   906     1 
  905   904   908     1 
  906   904   908     1 
  904   906   907     1 
  904   908   909     1 
  904   908   910     1 
  904   908   911     1 
  909   908   910     1 
  909   908   911     1 
  910   908   911     1 
  902   912   913     1 
  902   912   914     1 
  913   912   914     1 
  912   914   915     1 
  912   914   916     1 
  915   914   916     1 
  914   916   917     1 
  914   916   918     1 
  914   916   929     1 
  917   916   918     1 
  917   916   929     1 
  918   916   929     1 
  916   918   919     1 
  916   918   920     1 
  916   918   921     1 
  919   918   920     1 
  919   918   921     1 
  920   918   921     1 
  918   921   922     1 
  918   921   923     1 
  918   921   924     1 
  922   921   923     1 
  922   921   924     1 
  923   921   924     1 
  921   924   925     1 
  924   925   926     1 
  924   925   927     1 
  924   925   928     1 
  926   925   927     1 
  926   925   928     1 
  927   925   928     1 
  916   929   930     1 
  916   929   931     1 
  930   929   931     1 
  929   931   932     1 
  929   931   933     1 
  932   931   933     1 
  931   933   934     1 
  931   933   935     1 
  931   933   943     1 
  934   933   935     1 
  934   933   943     1 
  935   933   943     1 
  933   935   936     1 
  933   935   937     1 
  933   935   939     1 
  936   935   937     1 
  936   935   939     1 
  937   935   939     1 
  935   937   938     1 
  935   939   940     1 
  935   939   941     1 
  935   939   942     1 
  940   939   941     1 
  940   939   942     1 
  941   939   942     1 
  933   943   944     1 
  933   943   945     1 
  944   943   945     1 
  943   945   946     1 
  943   945   947     1 
  946   945   947     1 
  945   947   948     1 
  945   947   949     1 
  945   947   957     1 
  948   947   949     1 
  948   947   957     1 
  949   947   957     1 
  947   949   950     1 
  947   949   951     1 
  947   949   952     1 
  950   949   951     1 
  950   949   952     1 
  951   949   952     1 
  949   952   953     1 
  949   952   954     1 
  953   952   954     1 
  952   954   955     1 
  952   954   956     1 
  955   954   956     1 
  947   957   958     1 
  947   957   959     1 
  958   957   959     1 
  957   959   960     1 
  957   959   961     1 
  960   959   961     1 
  959   961   962     1 
  959   961   963     1 
  959   961   979     1 
  962   961   963     1 
  962   961   979     1 
  963   961   979     1 
  961   963   964     1 
  961   963   965     1 
  961   963   966     1 
  964   963   965     1 
  964   963   966     1 
  965   963   966     1 
  963   966   967     1 
  963   966   968     1 
  963   966   969     1 
  967   966   968     1 
  967   966   969     1 
  968   966   969     1 
  966   969   970     1 
  966   969   971     1 
  966   969   972     1 
  970   969   971     1 
  970   969   972     1 
  971   969   972     1 
  969   972   973     1 
  969   972   974     1 
  969   972   975     1 
  973   972   974     1 
  973   972   975     1 
  974   972   975     1 
  972   975   976     1 
  972   975   977     1 
  972   975   978     1 
  976   975   977     1 
  976   975   978     1 
  977   975   978     1 
  961   979   980     1 
  961   979   981     1 
  980   979   981     1 
  979   981   982     1 
  979   981   983     1 
  982   981   983     1 
  981   983   984     1 
  981   983   985     1 
  981   983   999     1 
  984   983   985     1 
  984   983   999     1 
  985   983   999     1 
  983   985   986     1 
  983   985   987     1 
  983   985   988     1 
  986   985   987     1 
  986   985   988     1 
  987   985   988     1 
  985   988   989     1 
  985   988   991     1 
  989   988   991     1 
  988   989   990     1 
  988   989   993     1 
  990   989   993     1 
  988   991   992     1 
  988   991   995     1 
  992   991   995     1 
  989   993   994     1 
  989   993   997     1 
  994   993   997     1 
  991   995   996     1 
  991   995   997     1 
  996   995   997     1 
  993   997   995     1 
  993   997   998     1 
  995   997   998     1 
  983   999  1000     1 
  983   999  1001     1 
 1000   999  1001     1 
  999  1001  1002     1 
  999  1001  1003     1 
 1002  1001  1003     1 
 1001  1003  1004     1 
 1001  1003  1005     1 
 1001  1003  1013     1 
 1004  1003  1005     1 
 1004  1003  1013     1 
 1005  1003  1013     1 
 1003  1005  1006     1 
 1003  1005  1007     1 
 1003  1005  1009     1 
 1006  1005  1007     1 
 1006  1005  1009     1 
 1007  1005  1009     1 
 1005  1007  1008     1 
 1005  1009  1010     1 
 1005  1009  1011     1 
 1005  1009  1012     1 
 1010  1009  1011     1 
 1010  1009  1012     1 
 1011  1009  1012     1 
 1003  1013  1014     1 
 1003  1013  1015     1 
 1014  1013  1015     1 
 1013  1015  1016     1 
 1013  1015  1017     1 
 1016  1015  1017     1 
 1015  1017  1018     1 
 1015  1017  1019     1 
 1015  1017  1029     1 
 1018  1017  1019     1 
 1018  1017  1029     1 
 1019  1017  1029     1 
 1017  1019  1020     1 
 1017  1019  1021     1 
 1017  1019  1025     1 
 1020  1019  1021     1 
 1020  1019  1025     1 
 1021  1019  1025     1 
 1019  1021  1022     1 
 1019  1021  1023     1 
 1019  1021  1024     1 
 1022  1021  1023     1 
 1022  1021  1024     1 
 1023  1021  1024     1 
 1019  1025  1026     1 
 1019  1025  1027     1 
 1019  1025  1028     1 
 1026  1025  1027     1 
 1026  1025  1028     1 
 1027  1025  1028     1 
 1017  1029  1030     1 
 1017  1029  1031     1 
 1030  1029  1031     1 
 1029  1031  1032     1 
 1029  1031  1033     1 
 1032  1031  1033     1 
 1031  1033  1034     1 
 1031  1033  1035     1 
 1031  1033  1036     1 
 1034  1033  1035     1 
 1034  1033  1036     1 
 1035  1033  1036     1 
 1033  1036  1037     1 
 1033  1036  1038     1 
 1037  1036  1038     1 
 1036  1038  1039     1 
 1036  1038  1040     1 
 1039  1038  1040     1 
 1038  1040  1041     1 
 1038  1040  1042     1 
 1038  1040  1058     1 
 1041  1040  1042     1 
 1041  1040  1058     1 
 1042  1040  1058     1 
 1040  1042  1043     1 
 1040  1042  1044     1 
 1040  1042  1045     1 
 1043  1042  1044     1 
 1043  1042  1045     1 
 1044  1042  1045     1 
 1042  1045  1046     1 
 1042  1045  1047     1 
 1042  1045  1048     1 
 1046  1045  1047     1 
 1046  1045  1048     1 
 1047  1045  1048     1 
 1045  1048  1049     1 
 1045  1048  1050     1 
 1045  1048  1051     1 
 1049  1048  1050     1 
 1049  1048  1051     1 
 1050  1048  1051     1 
 1048  1051  1052     1 
 1048  1051  1053     1 
 1048  1051  1054     1 
 1052  1051  1053     1 
 1052  1051  1054     1 
 1053  1051  1054     1 
 1051  1054  1055     1 
 1051  1054  1056     1 
 1051  1054  1057     1 
 1055  1054  1056     1 
 1055  1054  1057     1 
 1056  1054  1057     1 
 1040  1058  1059     1 
 1040  1058  1060     1 
 1059  1058  1060     1 
 1058  1060  1061     1 
 1058  1060  1062     1 
 1061  1060  1062     1 
 1060  1062  1063     1 
 1060  1062  1064     1 
 1060  1062  1073     1 
 1063  1062  1064     1 
 1063  1062  1073     1 
 1064  1062  1073     1 
 1062  1064  1065     1 
 1062  1064  1066     1 
 1062  1064  1067     1 
 1065  1064  1066     1 
 1065  1064  1067     1 
 1066  1064  1067     1 
 1064  1067  1068     1 
 1064  1067  1069     1 
 1064  1067  1070     1 
 1068  1067  1069     1 
 1068  1067  1070     1 
 1069  1067  1070     1 
 1067  1070  1071     1 
 1067  1070  1072     1 
 1071  1070  1072     1 
 1062  1073  1074     1 
 1062  1073  1075     1 
 1074  1073  1075     1 
 1073  1075  1076     1 
 1073  1075  1077     1 
 1076  1075  1077     1 
 1075  1077  1078     1 
 1075  1077  1079     1 
 1075  1077  1084     1 
 1078  1077  1079     1 
 1078  1077  1084     1 
 1079  1077  1084     1 
 1077  1079  1080     1 
 1077  1079  1081     1 
 1077  1079  1082     1 
 1080  1079  1081     1 
 1080  1079  1082     1 
 1081  1079  1082     1 
 1079  1082  1083     1 
 1077  1084  1085     1 
 1077  1084  1086     1 
 1085  1084  1086     1 
 1084  1086  1087     1 
 1084  1086  1088     1 
 1087  1086  1088     1 
 1086  1088  1089     1 
 1086  1088  1090     1 
 1086  1088  1098     1 
 1089  1088  1090     1 
 1089  1088  1098     1 
 1090  1088  1098     1 
 1088  1090  1091     1 
 1088  1090  1092     1 
 1088  1090  1093     1 
 1091  1090  1092     1 
 1091  1090  1093     1 
 1092  1090  1093     1 
 1090  1093  1094     1 
 1090  1093  1095     1 
 1094  1093  1095     1 
 1093  1095  1096     1 
 1093  1095  1097     1 
 1096  1095  1097     1 
 1088  1098  1099     1 
 1088  1098  1100     1 
 1099  1098  1100     1 
 1098  1100  1101     1 
 1098  1100  1102     1 
 1101  1100  1102     1 
 1100  1102  1103     1 
 1100  1102  1104     1 
 1100  1102  1117     1 
 1103  1102  1104     1 
 1103  1102  1117     1 
 1104  1102  1117     1 
 1102  1104  1105     1 
 1102  1104  1106     1 
 1102  1104  1109     1 
 1105  1104  1106     1 
 1105  1104  1109     1 
 1106  1104  1109     1 
 1104  1106  1107     1 
 1104  1106  1108     1 
 1104  1106  1113     1 
 1107  1106  1108     1 
 1107  1106  1113     1 
 1108  1106  1113     1 
 1104  1109  1110     1 
 1104  1109  1111     1 
 1104  1109  1112     1 
 1110  1109  1111     1 
 1110  1109  1112     1 
 1111  1109  1112     1 
 1106  1113  1114     1 
 1106  1113  1115     1 
 1106  1113  1116     1 
 1114  1113  1115     1 
 1114  1113  1116     1 
 1115  1113  1116     1 
 1102  1117  1118     1 
 1102  1117  1119     1 
 1118  1117  1119     1 
 1117  1119  1120     1 
 1117  1119  1121     1 
 1120  1119  1121     1 
 1119  1121  1122     1 
 1119  1121  1123     1 
 1119  1121  1134     1 
 1122  1121  1123     1 
 1122  1121  1134     1 
 1123  1121  1134     1 
 1121  1123  1124     1 
 1121  1123  1125     1 
 1121  1123  1126     1 
 1124  1123  1125     1 
 1124  1123  1126     1 
 1125  1123  1126     1 
 1123  1126  1127     1 
 1123  1126  1128     1 
 1123  1126  1129     1 
 1127  1126  1128     1 
 1127  1126  1129     1 
 1128  1126  1129     1 
 1126  1129  1130     1 
 1126  1129  1131     1 
 1130  1129  1131     1 
 1129  1131  1132     1 
 1129  1131  1133     1 
 1132  1131  1133     1 
 1121  1134  1135     1 
 1121  1134  1136     1 
 1135  1134  1136     1 
 1134  1136  1137     1 
 1134  1136  1138     1 
 1137  1136  1138     1 
 1136  1138  1139     1 
 1136  1138  1140     1 
 1136  1138  1148     1 
 1139  1138  1140     1 
 1139  1138  1148     1 
 1140  1138  1148     1 
 1138  1140  1141     1 
 1138  1140  1142     1 
 1138  1140  1144     1 
 1141  1140  1142     1 
 1141  1140  1144     1 
 1142  1140  1144     1 
 1140  1142  1143     1 
 1140  1144  1145     1 
 1140  1144  1146     1 
 1140  1144  1147     1 
 1145  1144  1146     1 
 1145  1144  1147     1 
 1146  1144  1147     1 
 1138  1148  1149     1 
 1138  1148  1150     1 
 1149  1148  1150     1 
 1148  1150  1151     1 
 1148  1150  1152     1 
 1151  1150  1152     1 
 1150  1152  1153     1 
 1150  1152  1154     1 
 1150  1152  1165     1 
 1153  1152  1154     1 
 1153  1152  1165     1 
 1154  1152  1165     1 
 1152  1154  1155     1 
 1152  1154  1156     1 
 1152  1154  1157     1 
 1155  1154  1156     1 
 1155  1154  1157     1 
 1156  1154  1157     1 
 1154  1157  1158     1 
 1154  1157  1159     1 
 1154  1157  1160     1 
 1158  1157  1159     1 
 1158  1157  1160     1 
 1159  1157  1160     1 
 1157  1160  1161     1 
 1160  1161  1162     1 
 1160  1161  1163     1 
 1160  1161  1164     1 
 1162  1161  1163     1 
 1162  1161  1164     1 
 1163  1161  1164     1 
 1152  1165  1166     1 
 1152  1165  1167     1 
 1166  1165  1167     1 
 1165  1167  1168     1 
 1165  1167  1169     1 
 1168  1167  1169     1 
 1167  1169  1170     1 
 1167  1169  1171     1 
 1167  1169  1172     1 
 1170  1169  1171     1 
 1170  1169  1172     1 
 1171  1169  1172     1 
 1169  1172  1173     1 
 1169  1172  1174     1 
 1173  1172  1174     1 
 1172  1174  1175     1 
 1172  1174  1176     1 
 1175  1174  1176     1 
 1174  1176  1177     1 
 1174  1176  1178     1 
 1174  1176  1179     1 
 1177  1176  1178     1 
 1177  1176  1179     1 
 1178  1176  1179     1 
 1176  1179  1180     1 
 1176  1179  1181     1 
 1180  1179  1181     1 
 1179  1181  1182     1 
 1179  1181  1183     1 
 1182  1181  1183     1 
 1181  1183  1184     1 
 1181  1183  1185     1 
 1181  1183  1201     1 
 1184  1183  1185     1 
 1184  1183  1201     1 
 1185  1183  1201     1 
 1183  1185  1186     1 
 1183  1185  1187     1 
 1183  1185  1188     1 
 1186  1185  1187     1 
 1186  1185  1188     1 
 1187  1185  1188     1 
 1185  1188  1189     1 
 1185  1188  1190     1 
 1185  1188  1191     1 
 1189  1188  1190     1 
 1189  1188  1191     1 
 1190  1188  1191     1 
 1188  1191  1192     1 
 1188  1191  1193     1 
 1188  1191  1194     1 
 1192  1191  1193     1 
 1192  1191  1194     1 
 1193  1191  1194     1 
 1191  1194  1195     1 
 1191  1194  1196     1 
 1191  1194  1197     1 
 1195  1194  1196     1 
 1195  1194  1197     1 
 1196  1194  1197     1 
 1194  1197  1198     1 
 1194  1197  1199     1 
 1194  1197  1200     1 
 1198  1197  1199     1 
 1198  1197  1200     1 
 1199  1197  1200     1 
 1183  1201  1202     1 
 1183  1201  1203     1 
 1202  1201  1203     1 
 1201  1203  1204     1 
 1201  1203  1205     1 
 1204  1203  1205     1 
 1203  1205  1206     1 
 1203  1205  1207     1 
 1203  1205  1215     1 
 1206  1205  1207     1 
 1206  1205  1215     1 
 1207  1205  1215     1 
 1205  1207  1208     1 
 1205  1207  1209     1 
 1205  1207  1211     1 
 1208  1207  1209     1 
 1208  1207  1211     1 
 1209  1207  1211     1 
 1207  1209  1210     1 
 1207  1211  1212     1 
 1207  1211  1213     1 
 1207  1211  1214     1 
 1212  1211  1213     1 
 1212  1211  1214     1 
 1213  1211  1214     1 
 1205  1215  1216     1 
 1205  1215  1217     1 
 1216  1215  1217     1 
 1215  1217  1218     1 
 1215  1217  1219     1 
 1218  1217  1219     1 
 1217  1219  1220     1 
 1217  1219  1221     1 
 1217  1219  1235     1 
 1220  1219  1221     1 
 1220  1219  1235     1 
 1221  1219  1235     1 
 1219  1221  1222     1 
 1219  1221  1223     1 
 1219  1221  1224     1 
 1222  1221  1223     1 
 1222  1221  1224     1 
 1223  1221  1224     1 
 1221  1224  1225     1 
 1221  1224  1227     1 
 1225  1224  1227     1 
 1224  1225  1226     1 
 1224  1225  1229     1 
 1226  1225  1229     1 
 1224  1227  1228     1 
 1224  1227  1231     1 
 1228  1227  1231     1 
 1225  1229  1230     1 
 1225  1229  1233     1 
 1230  1229  1233     1 
 1227  1231  1232     1 
 1227  1231  1233     1 
 1232  1231  1233     1 
 1229  1233  1231     1 
 1229  1233  1234     1 
 1231  1233  1234     1 
 1219  1235  1236     1 
 1219  1235  1237     1 
 1236  1235  1237     1 
 1235  1237  1238     1 
 1235  1237  1239     1 
 1238  1237  1239     1 
 1237  1239  1240     1 
 1237  1239  1241     1 
 1237  1239  1257     1 
 1240  1239  1241     1 
 1240  1239  1257     1 
 1241  1239  1257     1 
 1239  1241  1242     1 
 1239  1241  1243     1 
 1239  1241  1244     1 
 1242  1241  1243     1 
 1242  1241  1244     1 
 1243  1241  1244     1 
 1241  1244  1245     1 
 1241  1244  1246     1 
 1241  1244  1247     1 
 1245  1244  1246     1 
 1245  1244  1247     1 
 1246  1244  1247     1 
 1244  1247  1248     1 
 1244  1247  1249     1 
 1244  1247  1250     1 
 1248  1247  1249     1 
 1248  1247  1250     1 
 1249  1247  1250     1 
 1247  1250  1251     1 
 1247  1250  1252     1 
 1247  1250  1253     1 
 1251  1250  1252     1 
 1251  1250  1253     1 
 1252  1250  1253     1 
 1250  1253  1254     1 
 1250  1253  1255     1 
 1250  1253  1256     1 
 1254  1253  1255     1 
 1254  1253  1256     1 
 1255  1253  1256     1 
 1239  1257  1258     1 
 1239  1257  1259     1 
 1258  1257  1259     1 
 1257  1259  1260     1 
 1257  1259  1261     1 
 1260  1259  1261     1 
 1259  1261  1262     1 
 1259  1261  1263     1 
 1259  1261  1267     1 
 1262  1261  1263     1 
 1262  1261  1267     1 
 1263  1261  1267     1 
 1261  1263  1264     1 
 1261  1263  1265     1 
 1261  1263  1266     1 
 1264  1263  1265     1 
 1264  1263  1266     1 
 1265  1263  1266     1 
 1261  1267  1268     1 
 1261  1267  1269     1 
 1268  1267  1269     1 
 1267  1269  1270     1 
 1267  1269  1271     1 
 1270  1269  1271     1 
 1269  1271  1272     1 
 1269  1271  1273     1 
 1269  1271  1281     1 
 1272  1271  1273     1 
 1272  1271  1281     1 
 1273  1271  1281     1 
 1271  1273  1274     1 
 1271  1273  1275     1 
 1271  1273  1277     1 
 1274  1273  1275     1 
 1274  1273  1277     1 
 1275  1273  1277     1 
 1273  1275  1276     1 
 1273  1277  1278     1 
 1273  1277  1279     1 
 1273  1277  1280     1 
 1278  1277  1279     1 
 1278  1277  1280     1 
 1279  1277  1280     1 
 1271  1281  1282     1 
 1271  1281  1283     1 
 1282  1281  1283     1 
 1281  1283  1284     1 
 1281  1283  1285     1 
 1284  1283  1285     1 
 1283  1285  1286     1 
 1283  1285  1287     1 
 1283  1285  1297     1 
 1286  1285  1287     1 
 1286  1285  1297     1 
 1287  1285  1297     1 
 1285  1287  1288     1 
 1285  1287  1289     1 
 1285  1287  1293     1 
 1288  1287  1289     1 
 1288  1287  1293     1 
 1289  1287  1293     1 
 1287  1289  1290     1 
 1287  1289  1291     1 
 1287  1289  1292     1 
 1290  1289  1291     1 
 1290  1289  1292     1 
 1291  1289  1292     1 
 1287  1293  1294     1 
 1287  1293  1295     1 
 1287  1293  1296     1 
 1294  1293  1295     1 
 1294  1293  1296     1 
 1295  1293  1296     1 
 1285  1297  1298     1 
 1285  1297  1299     1 
 1298  1297  1299     1 
 1297  1299  1300     1 
 1297  1299  1301     1 
 1300  1299  1301     1 
 1299  1301  1302     1 
 1299  1301  1303     1 
 1299  1301  1314     1 
 1302  1301  1303     1 
 1302  1301  1314     1 
 1303  1301  1314     1 
 1301  1303  1304     1 
 1301  1303  1305     1 
 1301  1303  1306     1 
 1304  1303  1305     1 
 1304  1303  1306     1 
 1305  1303  1306     1 
 1303  1306  1307     1 
 1303  1306  1308     1 
 1303  1306  1309     1 
 1307  1306  1308     1 
 1307  1306  1309     1 
 1308  1306  1309     1 
 1306  1309  1310     1 
 1306  1309  1311     1 
 1310  1309  1311     1 
 1309  1311  1312     1 
 1309  1311  1313     1 
 1312  1311  1313     1 
 1301  1314  1315     1 
 1301  1314  1316     1 
 1315  1314  1316     1 
 1314  1316  1317     1 
 1314  1316  1318     1 
 1317  1316  1318     1 
 1316  1318  1319     1 
 1316  1318  1320     1 
 1316  1318  1331     1 
 1319  1318  1320     1 
 1319  1318  1331     1 
 1320  1318  1331     1 
 1318  1320  1321     1 
 1318  1320  1322     1 
 1318  1320  1323     1 
 1321  1320  1322     1 
 1321  1320  1323     1 
 1322  1320  1323     1 
 1320  1323  1324     1 
 1320  1323  1325     1 
 1320  1323  1326     1 
 1324  1323  1325     1 
 1324  1323  1326     1 
 1325  1323  1326     1 
 1323  1326  1327     1 
 1326  1327  1328     1 
 1326  1327  1329     1 
 1326  1327  1330     1 
 1328  1327  1329     1 
 1328  1327  1330     1 
 1329  1327  1330     1 
 1318  1331  1332     1 
 1318  1331  1333     1 
 1332  1331  1333     1 
 1331  1333  1334     1 
 1331  1333  1335     1 
 1334  1333  1335     1 
 1333  1335  1336     1 
 1333  1335  1337     1 
 1333  1335  1346     1 
 1336  1335  1337     1 
 1336  1335  1346     1 
 1337  1335  1346     1 
 1335  1337  1338     1 
 1335  1337  1339     1 
 1335  1337  1340     1 
 1338  1337  1339     1 
 1338  1337  1340     1 
 1339  1337  1340     1 
 1337  1340  1341     1 
 1337  1340  1342     1 
 1337  1340  1343     1 
 1341  1340  1342     1 
 1341  1340  1343     1 
 1342  1340  1343     1 
 1340  1343  1344     1 
 1340  1343  1345     1 
 1344  1343  1345     1 
 1335  1346  1347     1 
 1335  1346  1348     1 
 1347  1346  1348     1 
 1346  1348  1349     1 
 1346  1348  1350     1 
 1349  1348  1350     1 
 1348  1350  1351     1 
 1348  1350  1352     1 
 1348  1350  1353     1 
 1351  1350  1352     1 
 1351  1350  1353     1 
 1352  1350  1353     1 
 1350  1353  1354     1 
 1350  1353  1355     1 
 1354  1353  1355     1 
 1353  1355  1356     1 
 1353  1355  1357     1 
 1356  1355  1357     1 
 1355  1357  1358     1 
 1355  1357  1359     1 
 1355  1357  1360     1 
 1358  1357  1359     1 
 1358  1357  1360     1 
 1359  1357  1360     1 
 1357  1360  1361     1 
 1357  1360  1362     1 
 1361  1360  1362     1 
 1360  1362  1363     1 
 1360  1362  1364     1 
 1363  1362  1364     1 
 1362  1364  1365     1 
 1362  1364  1366     1 
 1362  1364  1382     1 
 1365  1364  1366     1 
 1365  1364  1382     1 
 1366  1364  1382     1 
 1364  1366  1367     1 
 1364  1366  1368     1 
 1364  1366  1369     1 
 1367  1366  1368     1 
 1367  1366  1369     1 
 1368  1366  1369     1 
 1366  1369  1370     1 
 1366  1369  1371     1 
 1366  1369  1372     1 
 1370  1369  1371     1 
 1370  1369  1372     1 
 1371  1369  1372     1 
 1369  1372  1373     1 
 1369  1372  1374     1 
 1369  1372  1375     1 
 1373  1372  1374     1 
 1373  1372  1375     1 
 1374  1372  1375     1 
 1372  1375  1376     1 
 1372  1375  1377     1 
 1372  1375  1378     1 
 1376  1375  1377     1 
 1376  1375  1378     1 
 1377  1375  1378     1 
 1375  1378  1379     1 
 1375  1378  1380     1 
 1375  1378  1381     1 
 1379  1378  1380     1 
 1379  1378  1381     1 
 1380  1378  1381     1 
 1364  1382  1383     1 
 1364  1382  1384     1 
 1383  1382  1384     1 
 1382  1384  1385     1 
 1382  1384  1386     1 
 1385  1384  1386     1 
 1384  1386  1387     1 
 1384  1386  1388     1 
 1384  1386  1401     1 
 1387  1386  1388     1 
 1387  1386  1401     1 
 1388  1386  1401     1 
 1386  1388  1389     1 
 1386  1388  1390     1 
 1386  1388  1391     1 
 1389  1388  1390     1 
 1389  1388  1391     1 
 1390  1388  1391     1 
 1388  1391  1392     1 
 1388  1391  1393     1 
 1388  1391  1397     1 
 1392  1391  1393     1 
 1392  1391  1397     1 
 1393  1391  1397     1 
 1391  1393  1394     1 
 1391  1393  1395     1 
 1391  1393  1396     1 
 1394  1393  1395     1 
 1394  1393  1396     1 
 1395  1393  1396     1 
 1391  1397  1398     1 
 1391  1397  1399     1 
 1391  1397  1400     1 
 1398  1397  1399     1 
 1398  1397  1400     1 
 1399  1397  1400     1 
 1386  1401  1402     1 
 1386  1401  1403     1 
 1402  1401  1403     1 
 1401  1403  1404     1 
 1401  1403  1405     1 
 1404  1403  1405     1 
 1403  1405  1406     1 
 1403  1405  1407     1 
 1403  1405  1417     1 
 1406  1405  1407     1 
 1406  1405  1417     1 
 1407  1405  1417     1 
 1405  1407  1408     1 
 1405  1407  1409     1 
 1405  1407  1413     1 
 1408  1407  1409     1 
 1408  1407  1413     1 
 1409  1407  1413     1 
 1407  1409  1410     1 
 1407  1409  1411     1 
 1407  1409  1412     1 
 1410  1409  1411     1 
 1410  1409  1412     1 
 1411  1409  1412     1 
 1407  1413  1414     1 
 1407  1413  1415     1 
 1407  1413  1416     1 
 1414  1413  1415     1 
 1414  1413  1416     1 
 1415  1413  1416     1 
 1405  1417  1418     1 
 1405  1417  1419     1 
 1418  1417  1419     1 
 1417  1419  1420     1 
 1417  1419  1421     1 
 1420  1419  1421     1 
 1419  1421  1422     1 
 1419  1421  1423     1 
 1419  1421  1433     1 
 1422  1421  1423     1 
 1422  1421  1433     1 
 1423  1421  1433     1 
 1421  1423  1424     1 
 1421  1423  1425     1 
 1421  1423  1429     1 
 1424  1423  1425     1 
 1424  1423  1429     1 
 1425  1423  1429     1 
 1423  1425  1426     1 
 1423  1425  1427     1 
 1423  1425  1428     1 
 1426  1425  1427     1 
 1426  1425  1428     1 
 1427  1425  1428     1 
 1423  1429  1430     1 
 1423  1429  1431     1 
 1423  1429  1432     1 
 1430  1429  1431     1 
 1430  1429  1432     1 
 1431  1429  1432     1 
 1421  1433  1434     1 
 1421  1433  1435     1 
 1434  1433  1435     1 
 1433  1435  1436     1 
 1433  1435  1437     1 
 1436  1435  1437     1 
 1435  1437  1438     1 
 1435  1437  1439     1 
 1435  1437  1447     1 
 1438  1437  1439     1 
 1438  1437  1447     1 
 1439  1437  1447     1 
 1437  1439  1440     1 
 1437  1439  1441     1 
 1437  1439  1442     1 
 1440  1439  1441     1 
 1440  1439  1442     1 
 1441  1439  1442     1 
 1439  1442  1443     1 
 1439  1442  1444     1 
 1443  1442  1444     1 
 1442  1444  1445     1 
 1442  1444  1446     1 
 1445  1444  1446     1 
 1437  1447  1448     1 
 1437  1447  1449     1 
 1448  1447  1449     1 
 1447  1449  1450     1 
 1447  1449  1451     1 
 1450  1449  1451     1 
 1449  1451  1452     1 
 1449  1451  1453     1 
 1449  1451  1467     1 
 1452  1451  1453     1 
 1452  1451  1467     1 
 1453  1451  1467     1 
 1451  1453  1454     1 
 1451  1453  1455     1 
 1451  1453  1456     1 
 1454  1453  1455     1 
 1454  1453  1456     1 
 1455  1453  1456     1 
 1453  1456  1457     1 
 1453  1456  1459     1 
 1457  1456  1459     1 
 1456  1457  1458     1 
 1456  1457  1461     1 
 1458  1457  1461     1 
 1456  1459  1460     1 
 1456  1459  1463     1 
 1460  1459  1463     1 
 1457  1461  1462     1 
 1457  1461  1465     1 
 1462  1461  1465     1 
 1459  1463  1464     1 
 1459  1463  1465     1 
 1464  1463  1465     1 
 1461  1465  1463     1 
 1461  1465  1466     1 
 1463  1465  1466     1 
 1451  1467  1468     1 
 1451  1467  1469     1 
 1468  1467  1469     1 
 1467  1469  1470     1 
 1467  1469  1478     1 
 1470  1469  1478     1 
 1469  1470  1471     1 
 1469  1470  1472     1 
 1469  1470  1481     1 
 1471  1470  1472     1 
 1471  1470  1481     1 
 1472  1470  1481     1 
 1470  1472  1473     1 
 1470  1472  1474     1 
 1470  1472  1475     1 
 1473  1472  1474     1 
 1473  1472  1475     1 
 1474  1472  1475     1 
 1472  1475  1476     1 
 1472  1475  1477     1 
 1472  1475  1478     1 
 1476  1475  1477     1 
 1476  1475  1478     1 
 1477  1475  1478     1 
 1469  1478  1475     1 
 1469  1478  1479     1 
 1469  1478  1480     1 
 1475  1478  1479     1 
 1475  1478  1480     1 
 1479  1478  1480     1 
 1470  1481  1482     1 
 1470  1481  1483     1 
 1482  1481  1483     1 
 1481  1483  1484     1 
 1481  1483  1485     1 
 1484  1483  1485     1 
 1483  1485  1486     1 
 1483  1485  1487     1 
 1483  1485  1495     1 
 1486  1485  1487     1 
 1486  1485  1495     1 
 1487  1485  1495     1 
 1485  1487  1488     1 
 1485  1487  1489     1 
 1485  1487  1490     1 
 1488  1487  1489     1 
 1488  1487  1490     1 
 1489  1487  1490     1 
 1487  1490  1491     1 
 1487  1490  1492     1 
 1491  1490  1492     1 
 1490  1492  1493     1 
 1490  1492  1494     1 
 1493  1492  1494     1 
 1485  1495  1496     1 
 1485  1495  1497     1 
 1496  1495  1497     1 
 1495  1497  1498     1 
 1495  1497  1499     1 
 1498  1497  1499     1 
 1497  1499  1500     1 
 1497  1499  1501     1 
 1497  1499  1516     1 
 1500  1499  1501     1 
 1500  1499  1516     1 
 1501  1499  1516     1 
 1499  1501  1502     1 
 1499  1501  1503     1 
 1499  1501  1504     1 
 1502  1501  1503     1 
 1502  1501  1504     1 
 1503  1501  1504     1 
 1501  1504  1505     1 
 1501  1504  1507     1 
 1505  1504  1507     1 
 1504  1505  1506     1 
 1504  1505  1509     1 
 1506  1505  1509     1 
 1504  1507  1508     1 
 1504  1507  1511     1 
 1508  1507  1511     1 
 1505  1509  1510     1 
 1505  1509  1513     1 
 1510  1509  1513     1 
 1507  1511  1512     1 
 1507  1511  1513     1 
 1512  1511  1513     1 
 1509  1513  1511     1 
 1509  1513  1514     1 
 1511  1513  1514     1 
 1513  1514  1515     1 
 1499  1516  1517     1 
 1499  1516  1518     1 
 1517  1516  1518     1 
 1516  1518  1519     1 
 1516  1518  1520     1 
 1519  1518  1520     1 
 1518  1520  1521     1 
 1518  1520  1522     1 
 1518  1520  1533     1 
 1521  1520  1522     1 
 1521  1520  1533     1 
 1522  1520  1533     1 
 1520  1522  1523     1 
 1520  1522  1524     1 
 1520  1522  1525     1 
 1523  1522  1524     1 
 1523  1522  1525     1 
 1524  1522  1525     1 
 1522  1525  1526     1 
 1522  1525  1528     1 
 1526  1525  1528     1 
 1525  1526  1527     1 
 1525  1526  1530     1 
 1527  1526  1530     1 
 1525  1528  1529     1 
 1525  1528  1532     1 
 1529  1528  1532     1 
 1526  1530  1531     1 
 1526  1530  1532     1 
 1531  1530  1532     1 
 1528  1532  1530     1 
 1520  1533  1534     1 
 1520  1533  1535     1 
 1534  1533  1535     1 
 1533  1535  1536     1 
 1533  1535  1537     1 
 1536  1535  1537     1 
 1535  1537  1538     1 
 1535  1537  1539     1 
 1535  1537  1550     1 
 1538  1537  1539     1 
 1538  1537  1550     1 
 1539  1537  1550     1 
 1537  1539  1540     1 
 1537  1539  1541     1 
 1537  1539  1542     1 
 1540  1539  1541     1 
 1540  1539  1542     1 
 1541  1539  1542     1 
 1539  1542  1543     1 
 1539  1542  1544     1 
 1539  1542  1545     1 
 1543  1542  1544     1 
 1543  1542  1545     1 
 1544  1542  1545     1 
 1542  1545  1546     1 
 1542  1545  1547     1 
 1546  1545  1547     1 
 1545  1547  1548     1 
 1545  1547  1549     1 
 1548  1547  1549     1 
 1537  1550  1551     1 
 1537  1550  1552     1 
 1551  1550  1552     1 
 1550  1552  1553     1 
 1550  1552  1554     1 
 1553  1552  1554     1 
 1552  1554  1555     1 
 1552  1554  1556     1 
 1552  1554  1564     1 
 1555  1554  1556     1 
 1555  1554  1564     1 
 1556  1554  1564     1 
 1554  1556  1557     1 
 1554  1556  1558     1 
 1554  1556  1560     1 
 1557  1556  1558     1 
 1557  1556  1560     1 
 1558  1556  1560     1 
 1556  1558  1559     1 
 1556  1560  1561     1 
 1556  1560  1562     1 
 1556  1560  1563     1 
 1561  1560  1562     1 
 1561  1560  1563     1 
 1562  1560  1563     1 
 1554  1564  1565     1 
 1554  1564  1566     1 
 1565  1564  1566     1 
 1564  1566  1567     1 
 1564  1566  1568     1 
 1567  1566  1568     1 
 1566  1568  1569     1 
 1566  1568  1570     1 
 1566  1568  1575     1 
 1569  1568  1570     1 
 1569  1568  1575     1 
 1570  1568  1575     1 
 1568  1570  1571     1 
 1568  1570  1572     1 
 1568  1570  1573     1 
 1571  1570  1572     1 
 1571  1570  1573     1 
 1572  1570  1573     1 
 1570  1573  1574     1 
 1568  1575  1576     1 
 1568  1575  1577     1 
 1576  1575  1577     1 
 1575  1577  1578     1 
 1575  1577  1579     1 
 1578  1577  1579     1 
 1577  1579  1580     1 
 1577  1579  1581     1 
 1577  1579  1590     1 
 1580  1579  1581     1 
 1580  1579  1590     1 
 1581  1579  1590     1 
 1579  1581  1582     1 
 1579  1581  1583     1 
 1579  1581  1584     1 
 1582  1581  1583     1 
 1582  1581  1584     1 
 1583  1581  1584     1 
 1581  1584  1585     1 
 1581  1584  1586     1 
 1581  1584  1587     1 
 1585  1584  1586     1 
 1585  1584  1587     1 
 1586  1584  1587     1 
 1584  1587  1588     1 
 1584  1587  1589     1 
 1588  1587  1589     1 
 1579  1590  1591     1 
 1579  1590  1592     1 
 1591  1590  1592     1 
 1590  1592  1593     1 
 1590  1592  1594     1 
 1593  1592  1594     1 
 1592  1594  1595     1 
 1592  1594  1596     1 
 1592  1594  1609     1 
 1595  1594  1596     1 
 1595  1594  1609     1 
 1596  1594  1609     1 
 1594  1596  1597     1 
 1594  1596  1598     1 
 1594  1596  1601     1 
 1597  1596  1598     1 
 1597  1596  1601     1 
 1598  1596  1601     1 
 1596  1598  1599     1 
 1596  1598  1600     1 
 1596  1598  1605     1 
 1599  1598  1600     1 
 1599  1598  1605     1 
 1600  1598  1605     1 
 1596  1601  1602     1 
 1596  1601  1603     1 
 1596  1601  1604     1 
 1602  1601  1603     1 
 1602  1601  1604     1 
 1603  1601  1604     1 
 1598  1605  1606     1 
 1598  1605  1607     1 
 1598  1605  1608     1 
 1606  1605  1607     1 
 1606  1605  1608     1 
 1607  1605  1608     1 
 1594  1609  1610     1 
 1594  1609  1611     1 
 1610  1609  1611     1 
 1609  1611  1612     1 
 1609  1611  1613     1 
 1612  1611  1613     1 
 1611  1613  1614     1 
 1611  1613  1615     1 
 1611  1613  1625     1 
 1614  1613  1615     1 
 1614  1613  1625     1 
 1615  1613  1625     1 
 1613  1615  1616     1 
 1613  1615  1617     1 
 1613  1615  1621     1 
 1616  1615  1617     1 
 1616  1615  1621     1 
 1617  1615  1621     1 
 1615  1617  1618     1 
 1615  1617  1619     1 
 1615  1617  1620     1 
 1618  1617  1619     1 
 1618  1617  1620     1 
 1619  1617  1620     1 
 1615  1621  1622     1 
 1615  1621  1623     1 
 1615  1621  1624     1 
 1622  1621  1623     1 
 1622  1621  1624     1 
 1623  1621  1624     1 
 1613  1625  1626     1 
 1613  1625  1627     1 
 1626  1625  1627     1 
 1625  1627  1628     1 
 1625  1627  1629     1 
 1628  1627  1629     1 
 1627  1629  1630     1 
 1627  1629  1631     1 
 1627  1629  1632     1 
 1630  1629  1631     1 
 1630  1629  1632     1 
 1631  1629  1632     1 
 1629  1632  1633     1 
 1629  1632  1634     1 
 1633  1632  1634     1 
 1632  1634  1635     1 
 1632  1634  1636     1 
 1635  1634  1636     1 
 1634  1636  1637     1 
 1634  1636  1638     1 
 1634  1636  1644     1 
 1637  1636  1638     1 
 1637  1636  1644     1 
 1638  1636  1644     1 
 1636  1638  1639     1 
 1636  1638  1640     1 
 1636  1638  1641     1 
 1639  1638  1640     1 
 1639  1638  1641     1 
 1640  1638  1641     1 
 1638  1641  1642     1 
 1638  1641  1643     1 
 1642  1641  1643     1 
 1636  1644  1645     1 
 1636  1644  1646     1 
 1645  1644  1646     1 
 1644  1646  1647     1 
 1644  1646  1648     1 
 1647  1646  1648     1 
 1646  1648  1649     1 
 1646  1648  1650     1 
 1646  1648  1666     1 
 1649  1648  1650     1 
 1649  1648  1666     1 
 1650  1648  1666     1 
 1648  1650  1651     1 
 1648  1650  1652     1 
 1648  1650  1653     1 
 1651  1650  1652     1 
 1651  1650  1653     1 
 1652  1650  1653     1 
 1650  1653  1654     1 
 1650  1653  1655     1 
 1650  1653  1656     1 
 1654  1653  1655     1 
 1654  1653  1656     1 
 1655  1653  1656     1 
 1653  1656  1657     1 
 1653  1656  1658     1 
 1653  1656  1659     1 
 1657  1656  1658     1 
 1657  1656  1659     1 
 1658  1656  1659     1 
 1656  1659  1660     1 
 1656  1659  1661     1 
 1656  1659  1662     1 
 1660  1659  1661     1 
 1660  1659  1662     1 
 1661  1659  1662     1 
 1659  1662  1663     1 
 1659  1662  1664     1 
 1659  1662  1665     1 
 1663  1662  1664     1 
 1663  1662  1665     1 
 1664  1662  1665     1 
 1648  1666  1667     1 
 1648  1666  1668     1 
 1667  1666  1668     1 
 1666  1668  1669     1 
 1666  1668  1670     1 
 1669  1668  1670     1 
 1668  1670  1671     1 
 1668  1670  1672     1 
 1668  1670  1685     1 
 1671  1670  1672     1 
 1671  1670  1685     1 
 1672  1670  1685     1 
 1670  1672  1673     1 
 1670  1672  1674     1 
 1670  1672  1675     1 
 1673  1672  1674     1 
 1673  1672  1675     1 
 1674  1672  1675     1 
 1672  1675  1676     1 
 1672  1675  1677     1 
 1672  1675  1681     1 
 1676  1675  1677     1 
 1676  1675  1681     1 
 1677  1675  1681     1 
 1675  1677  1678     1 
 1675  1677  1679     1 
 1675  1677  1680     1 
 1678  1677  1679     1 
 1678  1677  1680     1 
 1679  1677  1680     1 
 1675  1681  1682     1 
 1675  1681  1683     1 
 1675  1681  1684     1 
 1682  1681  1683     1 
 1682  1681  1684     1 
 1683  1681  1684     1 
 1670  1685  1686     1
[truncated: 730,206 more chars]
